# Supplementary material for: Gene expression profiling of white adipose tissue reveals paternal transmission of proneness to obesity
Source: Sci Rep. 2016 Feb 12;6:21693. doi: 10.1038/srep21693 (PMC4751506; doi:10.1038/srep21693)
Supplement: Supplementary Dataset [file srep21693-s1.xls]

## Sheet: README
Supplementary information Title: Gene expression profiling of white adipose tissue reveals paternal transmission of proneness to obesity. Author list: Sumiyo Morita, Kazuhiko Nakabayashi, Tomoko Kawai, Keiko Hayashi, Takuro Horii, Mika Kimura, Yasutomi Kamei, Yoshihiro Ogawa, Kenichiro Hata, and Izuho Hatada Table S1. RNA-seq information Table S2. The correlation of gene expression in each experi…

## Sheet: Table S1
RNA-seq information
Sample	Total reads (Mb)	>Q30* reads (Mb)
1_B6_Con1	8436	7160.11
2_B6_Con2	10487	8906.48
3_B6_Con3	9820	8344.3
4_B6_HFD1	8447	7174.98
5_B6_HFD2	8184	6978.14
6_B6_HFD	8981	7824.56
7_PWK_Con1	8863	7735.9
8_PWK_Con2	8925	7793.31
9_PWK_Con3	9052	7899.62
10_PWK_HFD1	9975	8756.39
11_PWK_HFD2	8389	7384.72
12_PWK_HFD3	8748	7668.64
13_PWKxB6_Con1	8840	7691.72
14_PWKxB6_Con2	8506	7420.95
15_PWKxB6_Con3	8723	7598.93
16_PWKxB6_HFD1	9344	8092.13
17_PWKxB6_HFD2	7474	6540.19
18_PWKxB6_HFD3	9258	8093.97
19_B6xPWK_Con1	7699	6764.81
20_B6xPWK_Con2	6722	5954.84
21_B6xPWK_Con3	7691	6750.54
22_B6xPWK_HFD1	9112	8105.62
23_B6xPWK_HFD2	8851	7846.26
24_B6xPWK_HFD3	7570	6719.87
Q30* : Q30 is Illumina's quality score and is more reliable and less likely to be incorrect.

## Sheet: Table S2
Correlation coefficient in the experimental group
	B6_Con1	B6_Con2	B6_Con3			PWK_Con1	PWK_Con2	PWK_Con3
B6_Con1	1	0.984745	0.947748		PWK_Con1	1	0.991235	0.979254
B6_Con2	0.984745	1	0.951412		PWK_Con2	0.991235	1	0.977627
B6_Con3	0.947748	0.951412	1		PWK_Con3	0.979254	0.977627	1
	B6_HFD1	B6_HFD2	B6_HFD3			PWK_HFD1	PWK_HFD2	PWK_HFD3
B6_HFD1	1	0.976528	0.974451		PWK_HFD1	1	0.948068	0.928237
B6_HFD2	0.976528	1	0.973077		PWK_HFD2	0.948068	1	0.988454
B6_HFD3	0.974451	0.973077	1		PWK_HFD3	0.928237	0.988454	1
	B6xPWK_Con1	B6xPWK_Con2	B6xPWK_Con3			PWKxB6_Con1	PWKxB6_Con2	PWKxB6_Con3
B6xPWK_Con1	1	0.942851	0.980926		PWKxB6_Con1	1	0.98568	0.982754
B6xPWK_Con2	0.942851	1	0.970195		PWKxB6_Con2	0.98568	1	0.986779
B6xPWK_Con3	0.980926	0.970195	1		PWKxB6_Con3	0.982754	0.986779	1
	B6xPWK_HFD1	B6xPWK_HFD2	B6xPWK_HFD3			PWKxB6_HFD1	PWKxB6_HFD2	PWKxB6_HFD3
B6xPWK_HFD1	1	0.937451	0.936425		PWKxB6_HFD1	1	0.950923	0.981299
B6xPWK_HFD2	0.937451	1	0.986868		PWKxB6_HFD2	0.950923	1	0.964865
B6xPWK_HFD3	0.936425	0.986868	1		PWKxB6_HFD3	0.981299	0.964865	1

## Sheet: Table S3
Functional annotation chart: B6 paternal allele-dependent up-regulated genes (p < 0.05, > 2.0-fold)
Category	Term	Count	%	PValue	ENTREZ gene ID	List Total	Pop Hits	Pop Total	Fold Enrichment	Bonferroni	Benjamini	FDR
INTERPRO	IPR003599:Immunoglobulin subtype	26	9.81132	5.22668e-13	140497, 18106, 11658, 630146, 14131, 381484, 57781, 19261, 12522, 382551, 217303, 12506, 80719, 18733, 83433, 217305, 319930, 380732, 246256, 239849, 14129, 319504, 12519, 17085, 12483, 100038947	234	313	17763	6.30564	2.29462e-10	2.29462e-10	7.3892e-10
SP_PIR_KEYWORDS	glycoprotein	93	35.0943	7.45054e-13	64095, 140497, 12767, 11871, 20288, 14131, 630146, 12522, 20306, 242425, 11489, 75345, 13040, 93695, 208777, 18807, 56264, 72461, 16005, 19219, 56857, 14058, 207839, 107934, 17394, 12514, 217826, 12519, 17390, 14728, 12483, 17392, 14727, 20964, 380702, 65086, 230099, 18106, 11658, 330790, 270190, 70166, 233781, 12353, 319446, 170744, 320024, 57781, 21391, 233571, 19261, 211228, 235130, 12406, 217…	226	3600	17854	2.04083	1.90738e-10	1.90738e-10	9.71534e-10
SP_PIR_KEYWORDS	disulfide bond	72	27.1698	5.47964e-12	64095, 140497, 12767, 11871, 20288, 14131, 630146, 12522, 20306, 16854, 11489, 22177, 20308, 75345, 13040, 208777, 56264, 19219, 14058, 207839, 107934, 17394, 12514, 12519, 14728, 17390, 12483, 17392, 14727, 230099, 18106, 11658, 70166, 330790, 233781, 319446, 12353, 57781, 233571, 19261, 235130, 382551, 217303, 12505, 16165, 12273, 12506, 80719, 73379, 232413, 56554, 192200, 17474, 83433, 14367,…	226	2469	17854	2.30377	1.40278e-09	7.01391e-10	7.14511e-09
SMART	SM00409:IG	26	9.81132	1.72678e-11	140497, 18106, 11658, 630146, 14131, 381484, 57781, 19261, 12522, 382551, 217303, 12506, 80719, 18733, 83433, 217305, 319930, 380732, 246256, 239849, 14129, 319504, 12519, 17085, 12483, 100038947	146	313	9131	5.19511	1.84766e-09	1.84766e-09	1.94101e-08
SP_PIR_KEYWORDS	signal	78	29.434	8.31604e-11	140497, 11871, 14131, 630146, 12522, 20306, 242425, 11489, 22177, 20308, 75345, 13040, 93695, 208777, 56264, 72461, 16005, 14058, 241452, 107934, 17394, 12514, 319352, 12519, 17390, 14728, 12483, 17392, 14727, 380702, 64136, 230099, 18106, 11658, 330790, 270190, 70166, 319446, 12353, 170744, 57781, 19261, 211228, 235130, 12406, 382551, 217303, 12505, 16165, 12506, 80719, 73379, 56554, 279572, 192…	226	2970	17854	2.07475	2.12891e-08	7.09635e-09	1.08436e-07
UP_SEQ_FEATURE	glycosylation site:N-linked (GlcNAc...)	90	33.9623	2.20643e-10	64095, 140497, 12767, 11871, 20288, 14131, 630146, 12522, 20306, 242425, 11489, 75345, 13040, 93695, 208777, 18807, 56264, 72461, 16005, 19219, 56857, 14058, 207839, 107934, 17394, 12514, 217826, 12519, 14728, 17390, 12483, 17392, 14727, 380702, 65086, 230099, 18106, 11658, 330790, 270190, 70166, 233781, 12353, 319446, 170744, 320024, 57781, 233571, 19261, 211228, 235130, 12406, 217303, 12505, 68…	223	3444	16021	1.87743	1.44962e-07	1.44962e-07	3.29918e-07
UP_SEQ_FEATURE	topological domain:Extracellular	67	25.283	2.26086e-10	64095, 140497, 12767, 16797, 231871, 20288, 14131, 630146, 12522, 242425, 11489, 22177, 75345, 93695, 19219, 68774, 107934, 12514, 319352, 12519, 14728, 12483, 14727, 380702, 65086, 230099, 18106, 11658, 270190, 170744, 57781, 22066, 233571, 19261, 211228, 382551, 217303, 16165, 12273, 12505, 73379, 80719, 232413, 12508, 279572, 17474, 83433, 14367, 13510, 17476, 217305, 319430, 110895, 108078, 3…	223	2174	16021	2.21411	1.48538e-07	7.42692e-08	3.38057e-07
UP_SEQ_FEATURE	disulfide bond	70	26.4151	5.55591e-10	64095, 140497, 12767, 11871, 20288, 14131, 630146, 12522, 20306, 16854, 11489, 20308, 75345, 13040, 208777, 56264, 19219, 14058, 207839, 107934, 17394, 12514, 12519, 14728, 17390, 12483, 17392, 14727, 230099, 18106, 11658, 70166, 330790, 319446, 12353, 57781, 233571, 19261, 235130, 382551, 217303, 12505, 16165, 12273, 12506, 80719, 73379, 232413, 56554, 192200, 17474, 83433, 14367, 217305, 319430…	223	2379	16021	2.11392	3.65023e-07	1.21674e-07	8.30753e-07
UP_SEQ_FEATURE	topological domain:Cytoplasmic	75	28.3019	4.9271e-09	64095, 140497, 12767, 16797, 231871, 20288, 14131, 630146, 12522, 242425, 11489, 22177, 75345, 93695, 18807, 19219, 207839, 68774, 107934, 12514, 217826, 319352, 12519, 14728, 12483, 14727, 380702, 65086, 230099, 18106, 11658, 270190, 233781, 170744, 320024, 57781, 22066, 233571, 19261, 211228, 16970, 382551, 217303, 12505, 16165, 68428, 12273, 80719, 73379, 232413, 12508, 279572, 17474, 83433, 1…	223	2780	16021	1.93821	3.2371e-06	8.09276e-07	7.3673e-06
UP_SEQ_FEATURE	signal peptide	78	29.434	6.05626e-09	140497, 11871, 14131, 630146, 12522, 20306, 242425, 11489, 22177, 20308, 75345, 13040, 93695, 208777, 56264, 72461, 16005, 14058, 241452, 107934, 17394, 12514, 319352, 12519, 17390, 14728, 12483, 17392, 14727, 380702, 64136, 230099, 18106, 11658, 330790, 270190, 70166, 319446, 12353, 170744, 57781, 19261, 211228, 235130, 12406, 382551, 217303, 12505, 16165, 12506, 80719, 73379, 56554, 279572, 192…	223	2963	16021	1.89124	3.97896e-06	7.95792e-07	9.05569e-06
KEGG_PATHWAY	mmu04650:Natural killer cell mediated cytotoxicity	14	5.28302	2.23817e-08	22324, 18106, 320207, 16797, 14131, 246256, 216148, 14127, 24055, 22177, 12506, 16822, 56554, 20963	87	122	5738	7.56849	2.12626e-06	2.12626e-06	2.46021e-05
SP_PIR_KEYWORDS	membrane	109	41.1321	4.57935e-08	64095, 11871, 12522, 242425, 11489, 93695, 380728, 12229, 11520, 19219, 320207, 56857, 73893, 12514, 319352, 194744, 12519, 17390, 14728, 12483, 14727, 380702, 65086, 18106, 11658, 233781, 319446, 21391, 22066, 233571, 211228, 20652, 382551, 13371, 68428, 16165, 12505, 12506, 80719, 73379, 12508, 56554, 279572, 223753, 17474, 14367, 17476, 319430, 68279, 71607, 12982, 14744, 319504, 239849, 26888…	226	5507	17854	1.56365	1.17231e-05	2.93078e-06	5.97121e-05
SP_PIR_KEYWORDS	Immunoglobulin domain	23	8.67925	4.74431e-08	140497, 83433, 11658, 18106, 330790, 217305, 630146, 14131, 380732, 19261, 12522, 382551, 75345, 14129, 239849, 319504, 217303, 12506, 12519, 80719, 14728, 12483, 17085, 14727	226	443	17854	4.10158	1.21454e-05	2.42908e-06	6.1863e-05
GOTERM_BP_FAT	GO:0001775~cell activation	18	6.79245	4.99084e-08	18733, 23880, 22324, 56193, 12767, 16797, 20375, 14131, 14026, 19260, 22376, 14127, 79221, 16197, 12047, 12506, 16822, 20963	188	246	13588	5.28853	6.21839e-05	6.21839e-05	8.10629e-05
GOTERM_BP_FAT	GO:0045321~leukocyte activation	16	6.03774	3.54407e-07	18733, 23880, 22324, 12767, 16797, 20375, 14131, 19260, 22376, 14127, 79221, 16197, 12047, 12506, 16822, 20963	188	219	13588	5.28048	0.000441494	0.000220772	0.00057564
INTERPRO	IPR013783:Immunoglobulin-like fold	27	10.1887	3.7785e-07	140497, 11658, 18106, 330790, 630146, 14131, 381484, 57781, 19261, 382551, 217303, 12506, 80719, 19696, 18733, 83433, 217305, 319930, 380732, 246256, 239849, 14129, 319504, 12519, 14728, 12483, 14727, 100038947	234	644	17763	3.18257	0.000165862	8.29346e-05	0.000534158
GOTERM_BP_FAT	GO:0006955~immune response	23	8.67925	5.42881e-07	18733, 22324, 140497, 17474, 217305, 16797, 170744, 14131, 20296, 108078, 20306, 20310, 14127, 16197, 20308, 382551, 14129, 217303, 26888, 14728, 56554, 279572, 332579, 14727	188	471	13588	3.52943	0.000676201	0.000225451	0.000881762
INTERPRO	IPR013106:Immunoglobulin V-set	19	7.16981	1.58546e-06	140497, 83433, 11658, 330790, 217305, 319930, 630146, 381484, 57781, 19261, 382551, 14129, 239849, 217303, 12506, 12519, 80719, 17085, 100038947	234	364	17763	3.96235	0.000695777	0.000231979	0.00224131
UP_SEQ_FEATURE	domain:Ig-like V-type	11	4.15094	1.78642e-06	12522, 140497, 83433, 217305, 382551, 239849, 217303, 12519, 12483, 57781, 19261	223	104	16021	7.59878	0.00117299	0.000195594	0.00267113
UP_SEQ_FEATURE	transmembrane region	89	33.5849	3.08531e-06	64095, 140497, 27376, 12767, 16797, 231871, 20288, 14131, 22228, 630146, 12522, 242425, 11489, 22177, 75345, 93695, 18807, 16792, 19219, 56857, 207839, 68774, 73893, 107934, 12514, 217826, 319352, 194744, 12519, 14728, 12483, 14727, 380702, 65086, 230099, 18106, 11658, 270190, 233781, 170744, 73822, 320024, 69573, 57781, 21391, 22066, 233571, 19261, 211228, 22393, 20652, 13371, 382551, 16970, 217…	223	4113	16021	1.55459	0.002025	0.000289537	0.00461325
INTERPRO	IPR007110:Immunoglobulin-like	24	9.0566	4.93865e-06	140497, 11658, 330790, 630146, 14131, 381484, 57781, 19261, 12522, 75345, 217303, 12506, 80719, 18733, 380732, 246256, 319504, 239849, 14129, 12519, 14728, 17085, 12483, 100038947, 14727	234	604	17763	3.0163	0.00216573	0.000541872	0.00698145
GOTERM_BP_FAT	GO:0002684~positive regulation of immune system process	14	5.28302	5.42886e-06	14131, 170744, 19260, 12522, 14127, 74131, 16197, 12047, 14129, 12519, 56554, 332579, 20963, 12575	188	206	13588	4.912	0.00674156	0.00168967	0.00881739
GOTERM_BP_FAT	GO:0009611~response to wounding	18	6.79245	6.09136e-06	56193, 16797, 14058, 170744, 14131, 243910, 11846, 20296, 14026, 108078, 20306, 16889, 20310, 79221, 14129, 12505, 73379, 279572	188	347	13588	3.74922	0.00756112	0.00151682	0.00989334
GOTERM_BP_FAT	GO:0002274~myeloid leukocyte activation	7	2.64151	7.30219e-06	18733, 23880, 14127, 16797, 20375, 14131, 16822	188	35	13588	14.4553	0.0090573	0.00151528	0.0118598
GOTERM_BP_FAT	GO:0050865~regulation of cell activation	12	4.5283	1.02845e-05	12522, 14127, 56193, 16197, 74131, 16797, 12578, 243910, 12519, 56554, 12575, 20963	188	156	13588	5.55974	0.0127328	0.00182897	0.0167031
GOTERM_CC_FAT	GO:0005886~plasma membrane	67	25.283	1.07008e-05	64095, 140497, 12767, 27060, 16797, 231871, 11871, 14131, 14026, 12522, 242425, 11489, 93695, 12309, 16792, 277360, 11520, 19219, 107934, 12514, 12519, 14728, 17390, 12483, 20963, 14727, 20964, 65086, 230099, 18106, 11658, 270190, 57781, 22066, 233571, 19261, 50778, 382551, 217303, 12505, 68428, 12273, 12506, 73379, 232413, 56554, 83433, 14367, 13510, 171504, 217305, 319430, 79201, 110895, 108078…	176	2906	12504	1.63801	0.0019243	0.0019243	0.0131799
SP_PIR_KEYWORDS	immune response	12	4.5283	2.2383e-05	17474, 140497, 16797, 217305, 170744, 108078, 382551, 14129, 217303, 26888, 14728, 279572, 14727	226	184	17854	5.15217	0.00571372	0.000954562	0.0291822
GOTERM_CC_FAT	GO:0009897~external side of plasma membrane	13	4.90566	3.24752e-05	18106, 11658, 57781, 12522, 14127, 16197, 14129, 239849, 12505, 12506, 12519, 56554, 12483	176	206	12504	4.48345	0.00582858	0.00291855	0.0399939
GOTERM_BP_FAT	GO:0045576~mast cell activation	5	1.88679	4.21099e-05	23880, 14127, 16797, 14131, 16822	188	15	13588	24.0922	0.0511172	0.00653729	0.0683744
SP_PIR_KEYWORDS	cell membrane	42	15.8491	4.3702e-05	64095, 65086, 140497, 12767, 230099, 16797, 231871, 11871, 14131, 57781, 233571, 242425, 382551, 217303, 12273, 12506, 232413, 56554, 277360, 14367, 83433, 171504, 19219, 13510, 217305, 319430, 79201, 110895, 108078, 56527, 107934, 12514, 14127, 71607, 14744, 319504, 14129, 15559, 14427, 14728, 12483, 225256, 14727	226	1713	17854	1.93695	0.0111256	0.001597	0.0569699
GOTERM_BP_FAT	GO:0006952~defense response	19	7.16981	4.67747e-05	192200, 16797, 170744, 14131, 243910, 20296, 15162, 108078, 20306, 16889, 20310, 14127, 79221, 637515, 14129, 12273, 12505, 279572, 332579	188	448	13588	3.0653	0.0566167	0.00645492	0.075946
SP_PIR_KEYWORDS	SH2 domain	9	3.39623	4.7796e-05	22324, 216148, 12229, 24055, 17179, 16822, 15162, 20491, 20963	226	103	17854	6.90291	0.0121615	0.00152834	0.0623052
GOTERM_BP_FAT	GO:0002694~regulation of leukocyte activation	11	4.15094	5.3031e-05	12522, 14127, 16197, 74131, 16797, 12578, 243910, 12519, 56554, 12575, 20963	188	154	13588	5.16261	0.0639425	0.00658606	0.0861
GOTERM_BP_FAT	GO:0006954~inflammatory response	13	4.90566	6.5895e-05	16797, 243910, 14131, 170744, 20296, 108078, 20310, 16889, 20306, 79221, 14129, 12505, 279572	188	225	13588	4.17598	0.0788274	0.00743657	0.106975
GOTERM_BP_FAT	GO:0050867~positive regulation of cell activation	9	3.39623	7.51693e-05	12522, 14127, 56193, 16197, 74131, 12519, 56554, 12575, 20963	188	101	13588	6.44049	0.0894118	0.00777499	0.122023
SP_PIR_KEYWORDS	lysosome	10	3.77358	8.9141e-05	16889, 12514, 72461, 13040, 11605, 110006, 13038, 226421, 16792, 65221	226	144	17854	5.48611	0.0225627	0.00253247	0.116172
GOTERM_CC_FAT	GO:0009986~cell surface	15	5.66038	9.80038e-05	18106, 11658, 57781, 12522, 14127, 16197, 14129, 239849, 12505, 12506, 12519, 232413, 73379, 56554, 12483	176	305	12504	3.49404	0.0174868	0.00586326	0.120649
INTERPRO	IPR000980:SH2 motif	9	3.39623	0.000107526	22324, 216148, 12229, 24055, 17179, 16822, 15162, 20491, 20963	234	111	17763	6.15489	0.0461095	0.00939684	0.1519
GOTERM_BP_FAT	GO:0050778~positive regulation of immune response	10	3.77358	0.000108942	14127, 74131, 12047, 14129, 170744, 14131, 56554, 332579, 20963, 19260	188	136	13588	5.31446	0.126939	0.0103879	0.176801
SP_PIR_KEYWORDS	transmembrane	93	35.0943	0.000129058	64095, 140497, 27376, 12767, 16797, 231871, 20288, 14131, 22228, 630146, 12522, 242425, 11489, 22177, 75345, 93695, 380728, 18807, 16792, 19219, 56857, 207839, 68774, 73893, 107934, 12514, 217826, 319352, 194744, 12519, 14728, 12483, 14727, 227659, 380702, 65086, 230099, 18106, 11658, 270190, 233781, 170744, 73822, 320024, 69573, 57781, 21391, 22066, 233571, 19261, 211228, 22393, 20652, 13371, 38…	226	5237	17854	1.4029	0.0325011	0.00329865	0.168154
GOTERM_BP_FAT	GO:0051249~regulation of lymphocyte activation	10	3.77358	0.000168431	12522, 16197, 74131, 16797, 12578, 243910, 12519, 56554, 12575, 20963	188	144	13588	5.01921	0.18932	0.0148798	0.27322
GOTERM_CC_FAT	GO:0005764~lysosome	11	4.15094	0.000200529	16889, 12514, 65972, 72461, 13040, 11605, 110006, 13038, 226421, 16792, 65221	176	178	12504	4.39045	0.0354551	0.00898411	0.246721
PIR_SUPERFAMILY	PIRSF036923:CD300 antigen like protein	4	1.50943	0.000200842	140497, 217305, 382551, 217303	113	9	8136	32	0.0228344	0.0228344	0.228537
GOTERM_CC_FAT	GO:0000323~lytic vacuole	11	4.15094	0.000209855	16889, 12514, 65972, 72461, 13040, 11605, 110006, 13038, 226421, 16792, 65221	176	179	12504	4.36592	0.0370731	0.00752709	0.258181
INTERPRO	IPR015631:Signalling lymphocyte activation molecule	4	1.50943	0.000249772	18106, 75345, 12506, 17085	234	10	17763	30.3641	0.103865	0.0181113	0.352519
GOTERM_BP_FAT	GO:0050766~positive regulation of phagocytosis	5	1.88679	0.000250618	14127, 14129, 14131, 19261, 100038947	188	23	13588	15.7123	0.268245	0.0206054	0.406286
UP_SEQ_FEATURE	domain:SH2	8	3.01887	0.000251604	22324, 216148, 12229, 24055, 17179, 16822, 15162, 20491	223	90	16021	6.38605	0.152382	0.0204535	0.375555
GOTERM_BP_FAT	GO:0048584~positive regulation of response to stimulus	11	4.15094	0.000252809	14127, 74131, 12047, 14129, 12578, 170744, 14131, 56554, 332579, 20963, 19260	188	186	13588	4.27442	0.27024	0.0194974	0.409831
GOTERM_BP_FAT	GO:0007155~cell adhesion	20	7.54717	0.000270001	56264, 108101, 56193, 11658, 13510, 16005, 330790, 108078, 19261, 107934, 11489, 74202, 319504, 93695, 12505, 73379, 208777, 12483, 17085, 225256	188	561	13588	2.57671	0.28571	0.0195976	0.437644
SP_PIR_KEYWORDS	sh3 domain	11	4.15094	0.00027131	23880, 268396, 22324, 12229, 74131, 17970, 17179, 216445, 15162, 20491, 217154	226	204	17854	4.2598	0.067107	0.00629508	0.353195
GOTERM_BP_FAT	GO:0022610~biological adhesion	20	7.54717	0.000276114	56264, 108101, 56193, 11658, 13510, 16005, 330790, 108078, 19261, 107934, 11489, 74202, 319504, 93695, 12505, 73379, 208777, 12483, 17085, 225256	188	562	13588	2.57212	0.291131	0.0189343	0.447531
GOTERM_MF_FAT	GO:0019865~immunoglobulin binding	4	1.50943	0.000298716	16854, 14127, 14129, 14131	168	11	13288	28.7619	0.101972	0.101972	0.409479
GOTERM_BP_FAT	GO:0050764~regulation of phagocytosis	5	1.88679	0.00035041	14127, 14129, 14131, 19261, 100038947	188	25	13588	14.4553	0.353827	0.0227215	0.567631
KEGG_PATHWAY	mmu04062:Chemokine signaling pathway	11	4.15094	0.00035187	20310, 20306, 22324, 216148, 277360, 12767, 320207, 20308, 20296, 15162, 22376	87	182	5738	3.98623	0.0328808	0.0165778	0.386098
SMART	SM00252:SH2	9	3.39623	0.000370918	22324, 216148, 12229, 24055, 17179, 16822, 15162, 20491, 20963	146	111	9131	5.0709	0.038918	0.0196521	0.416143
KEGG_PATHWAY	mmu04142:Lysosome	9	3.39623	0.000371778	16889, 12514, 27060, 13040, 11605, 110006, 13038, 11975, 16792	87	119	5738	4.98812	0.0347088	0.0117061	0.407902
GOTERM_BP_FAT	GO:0002703~regulation of leukocyte mediated immunity	7	2.64151	0.00039597	14127, 16197, 74131, 14129, 14131, 56554, 20963	188	70	13588	7.22766	0.389499	0.0243719	0.641211
GOTERM_BP_FAT	GO:0002699~positive regulation of immune effector process	6	2.26415	0.000405925	14127, 74131, 14129, 14131, 56554, 20963	188	46	13588	9.42738	0.397028	0.0238019	0.657281
GOTERM_BP_FAT	GO:0002696~positive regulation of leukocyte activation	8	3.01887	0.000428288	12522, 14127, 16197, 74131, 12519, 56554, 12575, 20963	188	99	13588	5.84053	0.413605	0.0239699	0.693374
SP_PIR_KEYWORDS	inflammatory response	7	2.64151	0.00045196	20310, 20306, 243910, 170744, 20296, 279572, 108078	226	78	17854	7.08974	0.109282	0.00959764	0.587729
UP_SEQ_FEATURE	domain:Ig-like C2-type 1	9	3.39623	0.000457393	11658, 319504, 14129, 630146, 14131, 12506, 14728, 12483, 17085, 14727	223	130	16021	4.97375	0.259608	0.0328458	0.681743
UP_SEQ_FEATURE	domain:Ig-like C2-type 2	9	3.39623	0.000481437	11658, 319504, 14129, 630146, 14131, 12506, 14728, 12483, 17085, 14727	223	131	16021	4.93578	0.271218	0.0311428	0.717461
INTERPRO	IPR001452:Src homology-3 domain	11	4.15094	0.000486438	23880, 268396, 22324, 12229, 74131, 17970, 17179, 216445, 15162, 20491, 217154	234	211	17763	3.95741	0.192327	0.0300532	0.685475
GOTERM_BP_FAT	GO:0045580~regulation of T cell differentiation	6	2.26415	0.000495937	12522, 16197, 74131, 12578, 243910, 20963	188	48	13588	9.03457	0.461027	0.0265156	0.802481
GOTERM_BP_FAT	GO:0006909~phagocytosis	6	2.26415	0.0005462	14127, 22324, 14129, 14131, 15162, 19261	188	49	13588	8.8502	0.493763	0.0279661	0.883474
GOTERM_BP_FAT	GO:0001805~positive regulation of type III hypersensitivity	3	1.13208	0.000560062	14127, 14129, 14131	188	3	13588	72.2766	0.502437	0.0275351	0.9058
GOTERM_BP_FAT	GO:0001803~regulation of type III hypersensitivity	3	1.13208	0.000560062	14127, 14129, 14131	188	3	13588	72.2766	0.502437	0.0275351	0.9058
INTERPRO	IPR013151:Immunoglobulin	10	3.77358	0.000583307	18733, 246256, 11658, 319504, 14129, 630146, 14131, 12506, 14728, 12483, 14727	234	178	17763	4.26462	0.225971	0.0315111	0.821457
GOTERM_CC_FAT	GO:0005773~vacuole	11	4.15094	0.00059388	16889, 12514, 65972, 72461, 13040, 11605, 110006, 13038, 226421, 16792, 65221	176	204	12504	3.83088	0.101412	0.0176638	0.729057
GOTERM_BP_FAT	GO:0001817~regulation of cytokine production	9	3.39623	0.000672512	12522, 14127, 74131, 170744, 14131, 56554, 332579, 19696, 20963	188	139	13588	4.67978	0.567525	0.0317255	1.08674
GOTERM_BP_FAT	GO:0050863~regulation of T cell activation	8	3.01887	0.00072328	12522, 16197, 74131, 16797, 12578, 243910, 12519, 20963	188	108	13588	5.35382	0.594053	0.0328388	1.16832
GOTERM_BP_FAT	GO:0042330~taxis	8	3.01887	0.000764084	20310, 20306, 14127, 20308, 319430, 14131, 12273, 20296	188	109	13588	5.3047	0.614191	0.0334427	1.23385
GOTERM_BP_FAT	GO:0006935~chemotaxis	8	3.01887	0.000764084	20310, 20306, 14127, 20308, 319430, 14131, 12273, 20296	188	109	13588	5.3047	0.614191	0.0334427	1.23385
UP_SEQ_FEATURE	metal ion-binding site:Zinc 2; catalytic	4	1.50943	0.000853498	17394, 319446, 17390, 17392	223	14	16021	20.5266	0.429355	0.0497203	1.26863
GOTERM_MF_FAT	GO:0019763~immunoglobulin receptor activity	3	1.13208	0.000926556	14127, 14129, 14131	168	4	13288	59.3214	0.283742	0.15368	1.26506
GOTERM_BP_FAT	GO:0006911~phagocytosis, engulfment	4	1.50943	0.0010331	14127, 14129, 14131, 19261	188	15	13588	19.2738	0.724152	0.0434389	1.66485
GOTERM_BP_FAT	GO:0002886~regulation of myeloid leukocyte mediated immunity	4	1.50943	0.0010331	14127, 14129, 14131, 20963	188	15	13588	19.2738	0.724152	0.0434389	1.66485
GOTERM_BP_FAT	GO:0031349~positive regulation of defense response	6	2.26415	0.00109761	14127, 14129, 170744, 14131, 56554, 332579	188	57	13588	7.60806	0.745481	0.044588	1.76795
GOTERM_BP_FAT	GO:0042110~T cell activation	8	3.01887	0.00110331	22324, 16197, 12767, 12047, 12506, 22376, 20963, 19260	188	116	13588	4.98459	0.747281	0.0434003	1.77704
GOTERM_BP_FAT	GO:0045807~positive regulation of endocytosis	5	1.88679	0.00116643	14127, 14129, 14131, 19261, 100038947	188	34	13588	10.6289	0.766418	0.0444273	1.87781
KEGG_PATHWAY	mmu04662:B cell receptor signaling pathway	7	2.64151	0.00117731	18733, 22324, 12229, 320207, 14281, 12483, 20963	87	80	5738	5.77098	0.105875	0.0275898	1.28652
GOTERM_BP_FAT	GO:0045619~regulation of lymphocyte differentiation	6	2.26415	0.00118795	12522, 16197, 74131, 12578, 243910, 20963	188	58	13588	7.47689	0.772604	0.0438884	1.91213
GOTERM_BP_FAT	GO:0046649~lymphocyte activation	10	3.77358	0.00132035	22324, 16197, 12767, 79221, 12047, 20375, 12506, 22376, 20963, 19260	188	191	13588	3.78411	0.807227	0.0472654	2.12311
GOTERM_BP_FAT	GO:0002697~regulation of immune effector process	7	2.64151	0.00133488	14127, 16197, 74131, 14129, 14131, 56554, 20963	188	88	13588	5.74927	0.810691	0.0464407	2.14625
KEGG_PATHWAY	mmu04664:Fc epsilon RI signaling pathway	7	2.64151	0.00133956	14127, 22324, 12229, 320207, 16797, 16822, 20963	87	82	5738	5.63022	0.119568	0.025147	1.46263
GOTERM_BP_FAT	GO:0030593~neutrophil chemotaxis	4	1.50943	0.00151301	20310, 14127, 14131, 12273	188	17	13588	17.0063	0.848419	0.051057	2.42935
GOTERM_MF_FAT	GO:0019864~IgG binding	3	1.13208	0.0015315	14127, 14129, 14131	168	5	13288	47.4571	0.424066	0.167998	2.08298
INTERPRO	IPR001818:Peptidase M10A and M12B, matrixin and adamalysin	5	1.88679	0.00165525	17394, 11489, 235130, 17390, 17392	234	39	17763	9.73208	0.516767	0.0776275	2.31472
UP_SEQ_FEATURE	sequence variant	14	5.28302	0.0016605	12229, 83433, 11871, 630146, 234258, 20296, 19261, 13040, 110006, 12578, 12505, 11975, 17085, 12483	223	362	16021	2.77846	0.664407	0.0869714	2.45433
GOTERM_BP_FAT	GO:0002252~immune effector process	8	3.01887	0.00178135	18733, 14127, 16197, 16797, 14129, 170744, 14131, 332579	188	126	13588	4.58899	0.891559	0.0582748	2.85439
PIR_SUPERFAMILY	PIRSF001719:fos transforming protein	3	1.13208	0.00182804	11910, 14283, 14281	113	5	8136	43.2	0.189754	0.0998631	2.06262
GOTERM_BP_FAT	GO:0042590~antigen processing and presentation of exogenous peptide antigen via MHC class I	3	1.13208	0.00183319	14127, 14129, 14131	188	5	13588	43.366	0.898353	0.0583903	2.93629
GOTERM_BP_FAT	GO:0051251~positive regulation of lymphocyte activation	7	2.64151	0.00187421	12522, 16197, 74131, 12519, 56554, 12575, 20963	188	94	13588	5.3823	0.903427	0.0581741	3.00107
SMART	SM00326:SH3	11	4.15094	0.00191966	23880, 268396, 22324, 12229, 74131, 17970, 17179, 216445, 15162, 20491, 217154	146	211	9131	3.26044	0.185842	0.0662381	2.13673
GOTERM_BP_FAT	GO:0002706~regulation of lymphocyte mediated immunity	6	2.26415	0.00198205	14127, 16197, 74131, 14129, 14131, 56554	188	65	13588	6.67169	0.915591	0.059931	3.17113
UP_SEQ_FEATURE	short sequence motif:Cysteine switch	5	1.88679	0.00201807	17394, 11489, 235130, 17390, 17392	223	39	16021	9.21065	0.734785	0.0970548	2.97543
GOTERM_BP_FAT	GO:0002708~positive regulation of lymphocyte mediated immunity	5	1.88679	0.0021558	14127, 74131, 14129, 14131, 56554	188	40	13588	9.03457	0.932053	0.0634816	3.44459
GOTERM_BP_FAT	GO:0002705~positive regulation of leukocyte mediated immunity	5	1.88679	0.0021558	14127, 74131, 14129, 14131, 56554	188	40	13588	9.03457	0.932053	0.0634816	3.44459
KEGG_PATHWAY	mmu04621:NOD-like receptor signaling pathway	6	2.26415	0.0022262	20310, 20306, 637515, 17948, 20296, 332579	87	62	5738	6.38265	0.190813	0.0346722	2.42002
SP_PIR_KEYWORDS	metalloprotease	8	3.01887	0.00254055	17394, 56264, 11489, 235130, 319446, 231842, 17390, 17392	226	146	17854	4.32877	0.478584	0.0488589	3.26253
UP_SEQ_FEATURE	domain:Ig-like C2-type	7	2.64151	0.00254153	330790, 75345, 239849, 12519, 80719, 57781, 380732	223	99	16021	5.07981	0.812113	0.112567	3.73361
GOTERM_BP_FAT	GO:0032733~positive regulation of interleukin-10 production	3	1.13208	0.0027249	12522, 14127, 74131	188	6	13588	36.1383	0.966622	0.0777593	4.33515
KEGG_PATHWAY	mmu04666:Fc gamma R-mediated phagocytosis	7	2.64151	0.00332863	22324, 320207, 16797, 14129, 15162, 22376, 20963	87	98	5738	4.711	0.271485	0.0442411	3.5986
GOTERM_BP_FAT	GO:0002521~leukocyte differentiation	8	3.01887	0.00349225	18733, 22324, 16197, 79221, 12047, 20375, 20963, 19260	188	142	13588	4.07192	0.987208	0.0964025	5.52375
GOTERM_BP_FAT	GO:0032963~collagen metabolic process	4	1.50943	0.00370875	17394, 12406, 17390, 17392	188	23	13588	12.5698	0.990242	0.0998739	5.85658
GOTERM_BP_FAT	GO:0002478~antigen processing and presentation of exogenous peptide antigen	4	1.50943	0.00370875	14127, 65972, 14129, 14131	188	23	13588	12.5698	0.990242	0.0998739	5.85658
SP_PIR_KEYWORDS	zymogen	9	3.39623	0.003804	17394, 11489, 72461, 235130, 14058, 13040, 13038, 17390, 17392	226	199	17854	3.57286	0.623064	0.0673185	4.84819
GOTERM_BP_FAT	GO:0044259~multicellular organismal macromolecule metabolic process	4	1.50943	0.00419607	17394, 12406, 17390, 17392	188	24	13588	12.0461	0.994696	0.109907	6.60174
BIOCARTA	m_fcer1Pathway:Fc Epsilon Receptor I Signaling in Mast Cells	5	1.88679	0.00450581	14127, 22324, 12229, 14281, 20963	27	32	1171	6.77662	0.271028	0.271028	4.56613
UP_SEQ_FEATURE	propeptide:Activation peptide	6	2.26415	0.00454182	17394, 14058, 13040, 13038, 17390, 17392	223	78	16021	5.52639	0.949752	0.180766	6.58019
INTERPRO	IPR000837:Fos transforming protein	3	1.13208	0.00455367	11910, 14283, 14281	234	8	17763	28.4663	0.865155	0.181566	6.24839
SP_PIR_KEYWORDS	Proto-oncogene	6	2.26415	0.00463089	22324, 67177, 20375, 14281, 19696, 16658	226	86	17854	5.51163	0.695249	0.0761609	5.87291
GOTERM_BP_FAT	GO:0030098~lymphocyte differentiation	7	2.64151	0.00490151	22324, 16197, 79221, 12047, 20375, 20963, 19260	188	114	13588	4.43804	0.997807	0.124617	7.67062
GOTERM_BP_FAT	GO:0002892~regulation of type II hypersensitivity	3	1.13208	0.004995	14127, 14129, 14131	188	8	13588	27.1037	0.998049	0.124318	7.81142
GOTERM_BP_FAT	GO:0001796~regulation of type IIa hypersensitivity	3	1.13208	0.004995	14127, 14129, 14131	188	8	13588	27.1037	0.998049	0.124318	7.81142
GOTERM_BP_FAT	GO:0002894~positive regulation of type II hypersensitivity	3	1.13208	0.004995	14127, 14129, 14131	188	8	13588	27.1037	0.998049	0.124318	7.81142
GOTERM_BP_FAT	GO:0001798~positive regulation of type IIa hypersensitivity	3	1.13208	0.004995	14127, 14129, 14131	188	8	13588	27.1037	0.998049	0.124318	7.81142
GOTERM_BP_FAT	GO:0002888~positive regulation of myeloid leukocyte mediated immunity	3	1.13208	0.004995	14127, 14129, 14131	188	8	13588	27.1037	0.998049	0.124318	7.81142
GOTERM_BP_FAT	GO:0046635~positive regulation of alpha-beta T cell activation	4	1.50943	0.00528276	12522, 74131, 12519, 20963	188	26	13588	11.1195	0.998639	0.128461	8.2435
GOTERM_BP_FAT	GO:0044236~multicellular organismal metabolic process	4	1.50943	0.00528276	17394, 12406, 17390, 17392	188	26	13588	11.1195	0.998639	0.128461	8.2435
GOTERM_CC_FAT	GO:0031224~intrinsic to membrane	101	38.1132	0.00538331	64095, 11871, 12522, 242425, 11489, 93695, 380728, 19219, 56857, 73893, 12514, 319352, 194744, 12519, 14728, 12483, 14727, 380702, 65086, 18106, 11658, 233781, 319446, 21391, 22066, 233571, 211228, 109225, 20652, 382551, 13371, 68428, 16165, 12505, 12506, 80719, 73379, 12508, 56554, 279572, 17474, 14367, 17476, 319430, 246256, 68279, 12982, 14744, 319504, 239849, 15559, 26888, 14427, 233979, 1404…	176	5914	12504	1.21332	0.621528	0.1296	6.43258
GOTERM_BP_FAT	GO:0030100~regulation of endocytosis	5	1.88679	0.00562019	14127, 14129, 14131, 19261, 100038947	188	52	13588	6.94967	0.999108	0.13352	8.74776
GOTERM_BP_FAT	GO:0060627~regulation of vesicle-mediated transport	6	2.26415	0.00571507	14127, 14129, 14131, 20963, 19261, 100038947	188	83	13588	5.22481	0.999208	0.133097	8.88908
INTERPRO	IPR006025:Peptidase M, neutral zinc metallopeptidases, zinc-binding site	6	2.26415	0.00574913	17394, 11489, 235130, 231842, 17390, 17392	234	87	17763	5.23519	0.920432	0.205549	7.82754
GOTERM_BP_FAT	GO:0030595~leukocyte chemotaxis	4	1.50943	0.00588362	20310, 14127, 14131, 12273	188	27	13588	10.7076	0.999359	0.134259	9.13962
GOTERM_BP_FAT	GO:0060326~cell chemotaxis	4	1.50943	0.00588362	20310, 14127, 14131, 12273	188	27	13588	10.7076	0.999359	0.134259	9.13962
GOTERM_BP_FAT	GO:0032680~regulation of tumor necrosis factor production	4	1.50943	0.00588362	14127, 74131, 14131, 332579	188	27	13588	10.7076	0.999359	0.134259	9.13962
GOTERM_BP_FAT	GO:0019884~antigen processing and presentation of exogenous antigen	4	1.50943	0.00652376	14127, 65972, 14129, 14131	188	28	13588	10.3252	0.999713	0.145152	10.0853
GOTERM_MF_FAT	GO:0030246~carbohydrate binding	11	4.15094	0.00678369	20306, 16854, 17474, 330790, 93695, 207839, 12505, 26888, 232413, 12483, 108078	168	317	13288	2.74463	0.913745	0.458067	8.92483
GOTERM_BP_FAT	GO:0002822~regulation of adaptive immune response based on somatic recombination of immune receptors built from immunoglobulin superfamily domains	5	1.88679	0.00730809	14127, 16197, 74131, 14129, 14131	188	56	13588	6.45327	0.999893	0.158391	11.2313
GOTERM_BP_FAT	GO:0002819~regulation of adaptive immune response	5	1.88679	0.00730809	14127, 16197, 74131, 14129, 14131	188	56	13588	6.45327	0.999893	0.158391	11.2313
SP_PIR_KEYWORDS	chemotaxis	5	1.88679	0.00774219	20310, 20306, 20308, 12273, 20296	226	62	17854	6.37097	0.863265	0.116936	9.63801
GOTERM_BP_FAT	GO:0002866~positive regulation of acute inflammatory response to antigenic stimulus	3	1.13208	0.00788362	14127, 14129, 14131	188	10	13588	21.683	0.999948	0.166922	12.0636
GOTERM_BP_FAT	GO:0032653~regulation of interleukin-10 production	3	1.13208	0.00788362	12522, 14127, 74131	188	10	13588	21.683	0.999948	0.166922	12.0636
GOTERM_BP_FAT	GO:0002885~positive regulation of hypersensitivity	3	1.13208	0.00788362	14127, 14129, 14131	188	10	13588	21.683	0.999948	0.166922	12.0636
UP_SEQ_FEATURE	metal ion-binding site:Zinc 2; in inhibited form	3	1.13208	0.00799418	17394, 17390, 17392	223	10	16021	21.5529	0.994873	0.280774	11.3092
SP_PIR_KEYWORDS	cell adhesion	12	4.5283	0.00901432	108101, 11658, 11489, 16005, 13510, 74202, 319504, 12505, 12483, 17085, 108078, 225256	226	380	17854	2.49474	0.901543	0.127472	11.137
GOTERM_MF_FAT	GO:0008237~metallopeptidase activity	8	3.01887	0.0093895	17394, 56264, 11489, 235130, 319446, 231842, 17390, 17392	168	187	13288	3.38375	0.966499	0.492997	12.1523
GOTERM_BP_FAT	GO:0045582~positive regulation of T cell differentiation	4	1.50943	0.00948865	12522, 16197, 74131, 20963	188	32	13588	9.03457	0.999993	0.194255	14.346
GOTERM_BP_FAT	GO:0002675~positive regulation of acute inflammatory response	3	1.13208	0.00954884	14127, 14129, 14131	188	11	13588	19.7118	0.999994	0.192234	14.4305
SP_PIR_KEYWORDS	receptor	45	16.9811	0.010024	64095, 65086, 140497, 18106, 12767, 270190, 20288, 170744, 14131, 57781, 233571, 22066, 242425, 382551, 75345, 217303, 12273, 12505, 16165, 232413, 279572, 18733, 19277, 17474, 14367, 83433, 171504, 19219, 217305, 319430, 79201, 68774, 108078, 107934, 246256, 14127, 12982, 16197, 14744, 14129, 239849, 15559, 12519, 14427, 14728, 14727	226	2465	17854	1.44219	0.924157	0.133491	12.3104
GOTERM_BP_FAT	GO:0001819~positive regulation of cytokine production	5	1.88679	0.0104167	12522, 14127, 74131, 56554, 332579	188	62	13588	5.82876	0.999998	0.204592	15.6402
GOTERM_BP_FAT	GO:0002821~positive regulation of adaptive immune response	4	1.50943	0.0112206	14127, 74131, 14129, 14131	188	34	13588	8.50313	0.999999	0.215268	16.7465
GOTERM_BP_FAT	GO:0002824~positive regulation of adaptive immune response based on somatic recombination of immune receptors built from immunoglobulin superfamily domains	4	1.50943	0.0112206	14127, 74131, 14129, 14131	188	34	13588	8.50313	0.999999	0.215268	16.7465
GOTERM_BP_FAT	GO:0045621~positive regulation of lymphocyte differentiation	4	1.50943	0.0112206	12522, 16197, 74131, 20963	188	34	13588	8.50313	0.999999	0.215268	16.7465
GOTERM_BP_FAT	GO:0046634~regulation of alpha-beta T cell activation	4	1.50943	0.0112206	12522, 74131, 12519, 20963	188	34	13588	8.50313	0.999999	0.215268	16.7465
GOTERM_BP_FAT	GO:0046903~secretion	9	3.39623	0.0115017	56193, 230099, 16797, 14131, 68428, 16822, 20963, 22066, 20964	188	221	13588	2.94339	0.999999	0.216753	17.13
GOTERM_BP_FAT	GO:0042035~regulation of cytokine biosynthetic process	5	1.88679	0.0116164	170744, 14131, 332579, 19696, 20963	188	64	13588	5.64661	1	0.215452	17.2861
GOTERM_MF_FAT	GO:0008009~chemokine activity	4	1.50943	0.0119172	20310, 20306, 20308, 20296	168	38	13288	8.32581	0.986646	0.51292	15.1813
GOTERM_BP_FAT	GO:0048002~antigen processing and presentation of peptide antigen	4	1.50943	0.0121504	14127, 65972, 14129, 14131	188	35	13588	8.26018	1	0.220971	18.0089
SP_PIR_KEYWORDS	polymorphism	8	3.01887	0.0122812	110006, 12578, 630146, 234258, 20296, 17085, 11975, 19261	226	196	17854	3.22449	0.95772	0.153375	14.8819
INTERPRO	IPR001811:Small chemokine, interleukin-8-like	4	1.50943	0.0124674	20310, 20306, 20308, 20296	234	37	17763	8.20651	0.995944	0.368063	16.2519
GOTERM_MF_FAT	GO:0042379~chemokine receptor binding	4	1.50943	0.0127932	20310, 20306, 20308, 20296	168	39	13288	8.11233	0.990297	0.484275	16.2083
GOTERM_BP_FAT	GO:0050870~positive regulation of T cell activation	5	1.88679	0.0129016	12522, 16197, 74131, 12519, 20963	188	66	13588	5.4755	1	0.229694	19.0158
GOTERM_BP_FAT	GO:0006910~phagocytosis, recognition	3	1.13208	0.0132998	14129, 14131, 19261	188	13	13588	16.6792	1	0.232644	19.5448
GOTERM_BP_FAT	GO:0002864~regulation of acute inflammatory response to antigenic stimulus	3	1.13208	0.0132998	14127, 14129, 14131	188	13	13588	16.6792	1	0.232644	19.5448
GOTERM_BP_FAT	GO:0002863~positive regulation of inflammatory response to antigenic stimulus	3	1.13208	0.0132998	14127, 14129, 14131	188	13	13588	16.6792	1	0.232644	19.5448
GOTERM_BP_FAT	GO:0002883~regulation of hypersensitivity	3	1.13208	0.0132998	14127, 14129, 14131	188	13	13588	16.6792	1	0.232644	19.5448
GOTERM_BP_FAT	GO:0033081~regulation of T cell differentiation in the thymus	3	1.13208	0.0132998	16197, 12578, 243910	188	13	13588	16.6792	1	0.232644	19.5448
GOTERM_MF_FAT	GO:0004715~non-membrane spanning protein tyrosine kinase activity	4	1.50943	0.0137052	12229, 17179, 15162, 20963	168	40	13288	7.90952	0.993043	0.462592	17.2652
INTERPRO	IPR011993:Pleckstrin homology-type	10	3.77358	0.0143226	108101, 216148, 277360, 56193, 12229, 24055, 216445, 14026, 22376, 232201	234	289	17763	2.62665	0.998223	0.38563	18.4488
GOTERM_BP_FAT	GO:0002891~positive regulation of immunoglobulin mediated immune response	3	1.13208	0.0153773	14127, 14129, 14131	188	14	13588	15.4878	1	0.260441	22.2524
GOTERM_BP_FAT	GO:0002714~positive regulation of B cell mediated immunity	3	1.13208	0.0153773	14127, 14129, 14131	188	14	13588	15.4878	1	0.260441	22.2524
GOTERM_BP_FAT	GO:0042742~defense response to bacterium	6	2.26415	0.0166974	14127, 192200, 14129, 12273, 15162, 332579	188	108	13588	4.01537	1	0.275866	23.9284
GOTERM_MF_FAT	GO:0032403~protein complex binding	5	1.88679	0.0167143	16854, 14127, 14129, 93695, 14131	168	78	13288	5.07021	0.997684	0.490447	20.6653
SP_PIR_KEYWORDS	collagen degradation	3	1.13208	0.016891	17394, 17390, 17392	226	16	17854	14.8125	0.987235	0.195916	19.9189
SP_PIR_KEYWORDS	lipoprotein	15	5.66038	0.0175121	65086, 171504, 16797, 219144, 11871, 319446, 79201, 226421, 15162, 20491, 11810, 15559, 12506, 14427, 56554	226	589	17854	2.01188	0.989142	0.193759	20.5761
GOTERM_BP_FAT	GO:0032760~positive regulation of tumor necrosis factor production	3	1.13208	0.0175841	14127, 74131, 332579	188	15	13588	14.4553	1	0.284604	25.0349
GOTERM_BP_FAT	GO:0007626~locomotory behavior	9	3.39623	0.0176848	20310, 20306, 14127, 13014, 20308, 319430, 14131, 12273, 20296	188	239	13588	2.72171	1	0.282389	25.1597
SP_PIR_KEYWORDS	lipid degradation	5	1.88679	0.0176864	16889, 70166, 231871, 320024, 18807	226	79	17854	5	0.989624	0.187507	20.7597
UP_SEQ_FEATURE	repeat:LRR 21	3	1.13208	0.0178239	16005, 170744, 279572	223	15	16021	14.3686	0.999993	0.500952	23.5793
GOTERM_BP_FAT	GO:0002429~immune response-activating cell surface receptor signaling pathway	4	1.50943	0.0186396	14127, 12047, 20963, 19260	188	41	13588	7.05138	1	0.291615	26.3325
GOTERM_CC_FAT	GO:0016021~integral to membrane	95	35.8491	0.0190149	64095, 140497, 27376, 12767, 16797, 231871, 20288, 14131, 22228, 630146, 12522, 242425, 11489, 22177, 75345, 93695, 380728, 18807, 16792, 19219, 56857, 241452, 207839, 68774, 73893, 107934, 12514, 217826, 319352, 194744, 12519, 14728, 12483, 14727, 227659, 380702, 65086, 230099, 18106, 11658, 270190, 233781, 170744, 73822, 320024, 69573, 57781, 21391, 22066, 233571, 19261, 211228, 22393, 20652, 1…	176	5709	12504	1.18222	0.968433	0.350762	21.0592
SP_PIR_KEYWORDS	transmembrane protein	11	4.15094	0.0191953	12514, 19277, 16197, 12982, 19219, 20652, 14129, 14131, 15559, 12273, 21391	226	370	17854	2.34865	0.993	0.194047	22.3322
SP_PIR_KEYWORDS	Lectin	7	2.64151	0.0193341	16854, 17474, 207839, 26888, 232413, 12483, 108078	226	167	17854	3.31138	0.993249	0.187996	22.4754
KEGG_PATHWAY	mmu04115:p53 signaling pathway	5	1.88679	0.0194314	12578, 68428, 20135, 12534, 12575	87	69	5738	4.77928	0.844972	0.207861	19.4017
GOTERM_BP_FAT	GO:0042108~positive regulation of cytokine biosynthetic process	4	1.50943	0.0198746	170744, 14131, 19696, 20963	188	42	13588	6.88349	1	0.304073	27.8239
SMART	SM00199:SCY	4	1.50943	0.0205526	20310, 20306, 20308, 20296	146	37	9131	6.7612	0.891613	0.426221	20.8188
GOTERM_BP_FAT	GO:0030217~T cell differentiation	5	1.88679	0.0206727	22324, 16197, 12047, 20963, 19260	188	76	13588	4.75504	1	0.31053	28.7726
GOTERM_BP_FAT	GO:0050900~leukocyte migration	4	1.50943	0.0211538	20310, 14127, 14131, 12273	188	43	13588	6.7234	1	0.31286	29.3388
INTERPRO	IPR001849:Pleckstrin homology	9	3.39623	0.0221478	22324, 108101, 277360, 56193, 12229, 24055, 320484, 216445, 232201	234	261	17763	2.6176	0.999946	0.504555	27.1392
GOTERM_BP_FAT	GO:0030574~collagen catabolic process	3	1.13208	0.02237	17394, 17390, 17392	188	17	13588	12.7547	1	0.323972	30.7514
GOTERM_BP_FAT	GO:0002444~myeloid leukocyte mediated immunity	3	1.13208	0.02237	16797, 14129, 14131	188	17	13588	12.7547	1	0.323972	30.7514
GOTERM_BP_FAT	GO:0002474~antigen processing and presentation of peptide antigen via MHC class I	3	1.13208	0.02237	14127, 14129, 14131	188	17	13588	12.7547	1	0.323972	30.7514
GOTERM_BP_FAT	GO:0002768~immune response-regulating cell surface receptor signaling pathway	4	1.50943	0.0224771	14127, 12047, 20963, 19260	188	44	13588	6.5706	1	0.321606	30.8745
GOTERM_BP_FAT	GO:0030097~hemopoiesis	9	3.39623	0.0229454	18733, 22324, 16197, 79221, 12047, 20375, 11975, 20963, 19260	188	251	13588	2.59159	1	0.32352	31.4104
BIOCARTA	m_bcrPathway:BCR Signaling Pathway	4	1.50943	0.0242158	22324, 12229, 14281, 20963	27	29	1171	5.98212	0.820211	0.575984	22.4073
UP_SEQ_FEATURE	metal ion-binding site:Zinc; catalytic	6	2.26415	0.0242198	11489, 230099, 235130, 12353, 231842, 11810	223	118	16021	3.65304	1	0.591354	30.6918
GOTERM_BP_FAT	GO:0050670~regulation of lymphocyte proliferation	5	1.88679	0.0244374	74131, 12578, 12519, 12575, 20963	188	80	13588	4.51729	1	0.337033	33.092
GOTERM_BP_FAT	GO:0032944~regulation of mononuclear cell proliferation	5	1.88679	0.0244374	74131, 12578, 12519, 12575, 20963	188	80	13588	4.51729	1	0.337033	33.092
GOTERM_BP_FAT	GO:0002861~regulation of inflammatory response to antigenic stimulus	3	1.13208	0.0249416	14127, 14129, 14131	188	18	13588	12.0461	1	0.339063	33.6514
GOTERM_BP_FAT	GO:0044243~multicellular organismal catabolic process	3	1.13208	0.0249416	17394, 17390, 17392	188	18	13588	12.0461	1	0.339063	33.6514
GOTERM_BP_FAT	GO:0002673~regulation of acute inflammatory response	3	1.13208	0.0249416	14127, 14129, 14131	188	18	13588	12.0461	1	0.339063	33.6514
GOTERM_MF_FAT	GO:0019770~IgG receptor activity	2	0.754717	0.0249784	14129, 14131	168	2	13288	79.0952	0.999889	0.597735	29.3486
GOTERM_MF_FAT	GO:0004944~C5a anaphylatoxin receptor activity	2	0.754717	0.0249784	319430, 12273	168	2	13288	79.0952	0.999889	0.597735	29.3486
UP_SEQ_FEATURE	domain:SH3	7	2.64151	0.0257661	23880, 12229, 74131, 17179, 15162, 20491, 217154	223	163	16021	3.08528	1	0.594504	32.316
SP_PIR_KEYWORDS	phosphoprotein	95	35.8491	0.025959	108101, 22324, 56193, 12767, 16797, 231871, 17179, 20288, 320484, 212712, 72169, 14026, 14957, 12332, 22376, 16854, 68549, 242425, 11489, 22177, 67629, 93695, 218977, 19696, 217653, 12575, 16792, 23880, 277360, 12229, 320207, 20375, 14281, 107321, 12021, 11565, 216148, 268465, 79221, 13014, 67177, 16822, 14728, 17390, 12483, 20135, 20963, 232201, 14727, 20964, 71085, 18557, 230099, 18106, 270190,…	226	6311	17854	1.18919	0.998809	0.23611	29.0334
INTERPRO	IPR001274:C5A-anaphylatoxin receptor	2	0.754717	0.026063	319430, 12273	234	2	17763	75.9103	0.999991	0.538324	31.1564
INTERPRO	IPR016186:C-type lectin-like	6	2.26415	0.026067	17474, 330790, 12505, 26888, 232413, 108078	234	127	17763	3.58631	0.999991	0.51553	31.1605
GOTERM_BP_FAT	GO:0070663~regulation of leukocyte proliferation	5	1.88679	0.0264652	74131, 12578, 12519, 12575, 20963	188	82	13588	4.40711	1	0.352104	35.3155
GOTERM_BP_FAT	GO:0051130~positive regulation of cellular component organization	6	2.26415	0.0266754	14127, 56193, 14129, 14131, 19261, 100038947	188	122	13588	3.55459	1	0.350732	35.5419
GOTERM_BP_FAT	GO:0008037~cell recognition	4	1.50943	0.026712	107934, 14129, 14131, 19261	188	47	13588	6.1512	1	0.347559	35.5813
GOTERM_MF_FAT	GO:0005529~sugar binding	7	2.64151	0.0267858	16854, 17474, 207839, 26888, 232413, 12483, 108078	168	181	13288	3.05893	0.999943	0.58876	31.1262
PIR_SUPERFAMILY	PIRSF038063:Signal-regulatory protein beta-1	2	0.754717	0.0273441	19261, 100038947	113	2	8136	72	0.958761	0.654509	27.0802
PIR_SUPERFAMILY	PIRSF038566:C5a anaphylatoxin chemotactic receptor	2	0.754717	0.0273441	319430, 12273	113	2	8136	72	0.958761	0.654509	27.0802
GOTERM_BP_FAT	GO:0046638~positive regulation of alpha-beta T cell differentiation	3	1.13208	0.0276273	12522, 74131, 20963	188	19	13588	11.4121	1	0.35361	36.5583
INTERPRO	IPR002477:Peptidoglycan binding-like	3	1.13208	0.0278695	17394, 17390, 17392	234	20	17763	11.3865	0.999996	0.518047	32.9399
UP_SEQ_FEATURE	repeat:LRR 20	3	1.13208	0.0279957	16005, 170744, 279572	223	19	16021	11.3436	1	0.606541	34.5956
GOTERM_MF_FAT	GO:0008034~lipoprotein binding	3	1.13208	0.0281951	171504, 20288, 108078	168	21	13288	11.2993	0.999966	0.575994	32.4834
GOTERM_BP_FAT	GO:0002757~immune response-activating signal transduction	4	1.50943	0.0282118	14127, 12047, 20963, 19260	188	48	13588	6.02305	1	0.356101	37.1748
GOTERM_BP_FAT	GO:0032663~regulation of interleukin-2 production	3	1.13208	0.0304236	12522, 74131, 332579	188	20	13588	10.8415	1	0.374666	39.4575
INTERPRO	IPR000827:Small chemokine, C-C group, conserved site	3	1.13208	0.0305412	20306, 20308, 20296	234	21	17763	10.8443	0.999999	0.530684	35.4988
GOTERM_BP_FAT	GO:0006928~cell motion	11	4.15094	0.0306923	20310, 14127, 11658, 12767, 270190, 319504, 212712, 14131, 12273, 14026, 19261	188	367	13588	2.16633	1	0.37373	39.7294
GOTERM_BP_FAT	GO:0050671~positive regulation of lymphocyte proliferation	4	1.50943	0.0313431	74131, 12519, 12575, 20963	188	50	13588	5.78213	1	0.376474	40.3833
GOTERM_BP_FAT	GO:0032946~positive regulation of mononuclear cell proliferation	4	1.50943	0.0313431	74131, 12519, 12575, 20963	188	50	13588	5.78213	1	0.376474	40.3833
GOTERM_BP_FAT	GO:0019882~antigen processing and presentation	5	1.88679	0.0319655	14127, 65972, 14129, 14131, 56554	188	87	13588	4.15383	1	0.378879	41.0025
UP_SEQ_FEATURE	domain:Ig-like C2-type 3	5	1.88679	0.032737	11658, 319504, 14129, 630146, 12483	223	87	16021	4.12891	1	0.647018	39.2069
PIR_SUPERFAMILY	PIRSF001950:small inducible chemokine, C/CC types	3	1.13208	0.0332642	20306, 20308, 20296	113	21	8136	10.2857	0.979564	0.621906	31.9788
INTERPRO	IPR000585:Hemopexin/matrixin	3	1.13208	0.03331	17394, 17390, 17392	234	22	17763	10.3514	1	0.542851	38.0547
UP_SEQ_FEATURE	domain:Hemopexin-like 4	3	1.13208	0.0337664	17394, 17390, 17392	223	21	16021	10.2633	1	0.641492	40.1672
UP_SEQ_FEATURE	metal ion-binding site:Calcium 3; via carbonyl oxygen	3	1.13208	0.0337664	17394, 17390, 17392	223	21	16021	10.2633	1	0.641492	40.1672
UP_SEQ_FEATURE	domain:Hemopexin-like 3	3	1.13208	0.0337664	17394, 17390, 17392	223	21	16021	10.2633	1	0.641492	40.1672
GOTERM_MF_FAT	GO:0004857~enzyme inhibitor activity	8	3.01887	0.0338183	192200, 380839, 13014, 71869, 12047, 12406, 12578, 12575	168	243	13288	2.60396	0.999996	0.614305	37.6557
INTERPRO	IPR004827:Basic-leucine zipper (bZIP) transcription factor	4	1.50943	0.0338662	11910, 14283, 14281, 16658	234	54	17763	5.62298	1	0.530573	38.5566
SP_PIR_KEYWORDS	ubl conjugation	13	4.90566	0.034179	212712, 110895, 14281, 12021, 70024, 79221, 67177, 13371, 218977, 12575, 20963, 16658, 12534	226	524	17854	1.95992	0.999864	0.289948	36.458
GOTERM_MF_FAT	GO:0005096~GTPase activator activity	7	2.64151	0.0343348	71085, 64214, 50778, 404710, 320484, 216445, 232201	168	192	13288	2.88368	0.999997	0.592783	38.1119
GOTERM_BP_FAT	GO:0002443~leukocyte mediated immunity	5	1.88679	0.0343396	18733, 14127, 16797, 14129, 14131	188	89	13588	4.06048	1	0.397259	43.3091
SP_PIR_KEYWORDS	kinase	16	6.03774	0.0343747	223753, 18557, 12229, 270190, 320207, 17179, 15162, 56527, 212032, 22177, 12578, 67121, 12534, 20963, 12575, 271697	226	707	17854	1.78784	0.999871	0.282267	36.6257
GOTERM_BP_FAT	GO:0002764~immune response-regulating signal transduction	4	1.50943	0.0346491	14127, 12047, 20963, 19260	188	52	13588	5.55974	1	0.396519	43.6036
GOTERM_BP_FAT	GO:0070665~positive regulation of leukocyte proliferation	4	1.50943	0.0346491	74131, 12519, 12575, 20963	188	52	13588	5.55974	1	0.396519	43.6036
SP_PIR_KEYWORDS	sh3-binding	4	1.50943	0.0351291	24055, 11489, 14026, 19261	226	57	17854	5.54386	0.999894	0.278885	37.2682
GOTERM_BP_FAT	GO:0051050~positive regulation of transport	6	2.26415	0.0357312	14127, 14129, 14131, 20963, 19261, 100038947	188	132	13588	3.2853	1	0.402608	44.6216
INTERPRO	IPR018486:Hemopexin/matrixin, conserved site	3	1.13208	0.0361728	17394, 17390, 17392	234	23	17763	9.90134	1	0.537079	40.5982
INTERPRO	IPR018487:Hemopexin/matrixin, repeat	3	1.13208	0.0361728	17394, 17390, 17392	234	23	17763	9.90134	1	0.537079	40.5982
GOTERM_BP_FAT	GO:0046637~regulation of alpha-beta T cell differentiation	3	1.13208	0.0363339	12522, 74131, 20963	188	22	13588	9.8559	1	0.404376	45.1811
GOTERM_BP_FAT	GO:0009306~protein secretion	3	1.13208	0.0363339	56193, 68428, 16822	188	22	13588	9.8559	1	0.404376	45.1811
KEGG_PATHWAY	mmu04640:Hematopoietic cell lineage	5	1.88679	0.0366743	16197, 12982, 14129, 12505, 12483	87	84	5738	3.92583	0.971263	0.325912	33.6817
UP_SEQ_FEATURE	repeat:LRR 19	3	1.13208	0.0368102	16005, 170744, 279572	223	22	16021	9.79678	1	0.657448	42.9245
UP_SEQ_FEATURE	domain:Hemopexin-like 2	3	1.13208	0.0368102	17394, 17390, 17392	223	22	16021	9.79678	1	0.657448	42.9245
UP_SEQ_FEATURE	domain:Hemopexin-like 1	3	1.13208	0.0368102	17394, 17390, 17392	223	22	16021	9.79678	1	0.657448	42.9245
INTERPRO	IPR008957:Fibronectin, type III-like fold	7	2.64151	0.0370702	19277, 16197, 12982, 270190, 319504, 16165, 208777	234	187	17763	2.84156	1	0.529414	41.3753
GOTERM_MF_FAT	GO:0004942~anaphylatoxin receptor activity	2	0.754717	0.0372341	319430, 12273	168	3	13288	52.7302	0.999999	0.597749	40.6156
GOTERM_BP_FAT	GO:0016042~lipid catabolic process	6	2.26415	0.0377439	16889, 70166, 231871, 11605, 320024, 18807	188	134	13588	3.23627	1	0.412959	46.4695
GOTERM_MF_FAT	GO:0030695~GTPase regulator activity	10	3.77358	0.0387247	71085, 22324, 277360, 64214, 50778, 404710, 320484, 216445, 22376, 232201	168	361	13288	2.191	0.999999	0.588779	41.8659
INTERPRO	IPR015487:Desmoglein 1	2	0.754717	0.0388397	13510, 225256	234	3	17763	50.6068	1	0.530512	42.88
GOTERM_BP_FAT	GO:0050830~defense response to Gram-positive bacterium	3	1.13208	0.039441	12273, 15162, 332579	188	23	13588	9.42738	1	0.423614	47.9825
GOTERM_BP_FAT	GO:0050864~regulation of B cell activation	4	1.50943	0.0399324	74131, 12578, 12575, 20963	188	55	13588	5.25648	1	0.424156	48.413
UP_SEQ_FEATURE	lipid moiety-binding region:GPI-anchor amidated serine	4	1.50943	0.0406717	11871, 319446, 12506, 56554	223	55	16021	5.22495	1	0.679112	46.2519
GOTERM_BP_FAT	GO:0048534~hemopoietic or lymphoid organ development	9	3.39623	0.040723	18733, 22324, 16197, 79221, 12047, 20375, 11975, 20963, 19260	188	281	13588	2.31491	1	0.427087	49.0987
GOTERM_BP_FAT	GO:0032743~positive regulation of interleukin-2 production	2	0.754717	0.0407238	12522, 74131	188	3	13588	48.1844	1	0.423688	49.0994
GOTERM_BP_FAT	GO:0002720~positive regulation of cytokine production during immune response	2	0.754717	0.0407238	14127, 74131	188	3	13588	48.1844	1	0.423688	49.0994
UP_SEQ_FEATURE	repeat:Desmoglein repeat 5	2	0.754717	0.0409996	13510, 225256	223	3	16021	47.8954	1	0.667189	46.5259
GOTERM_MF_FAT	GO:0060589~nucleoside-triphosphatase regulator activity	10	3.77358	0.042264	71085, 22324, 277360, 64214, 50778, 404710, 320484, 216445, 22376, 232201	168	367	13288	2.15518	1	0.59927	44.7377
INTERPRO	IPR011511:Variant SH3	4	1.50943	0.0423436	23880, 22324, 74131, 217154	234	59	17763	5.14646	1	0.546795	45.7543
GOTERM_BP_FAT	GO:0030834~regulation of actin filament depolymerization	3	1.13208	0.0426451	56193, 14026, 12332	188	24	13588	9.03457	1	0.435379	50.7303
GOTERM_BP_FAT	GO:0050729~positive regulation of inflammatory response	3	1.13208	0.0426451	14127, 14129, 14131	188	24	13588	9.03457	1	0.435379	50.7303
GOTERM_BP_FAT	GO:0032940~secretion by cell	7	2.64151	0.0437578	56193, 16797, 14131, 68428, 16822, 20963, 20964	188	186	13588	2.72009	1	0.440516	51.6521
INTERPRO	IPR008266:Tyrosine protein kinase, active site	5	1.88679	0.0439855	12229, 270190, 17179, 15162, 20963	234	101	17763	3.75793	1	0.546104	47.0543
GOTERM_BP_FAT	GO:0010324~membrane invagination	7	2.64151	0.0458966	14127, 22324, 14129, 20288, 14131, 15162, 19261	188	188	13588	2.69115	1	0.453115	53.379
GOTERM_BP_FAT	GO:0006897~endocytosis	7	2.64151	0.0458966	14127, 22324, 14129, 20288, 14131, 15162, 19261	188	188	13588	2.69115	1	0.453115	53.379
GOTERM_BP_FAT	GO:0007411~axon guidance	5	1.88679	0.0462637	11658, 12767, 270190, 319504, 14026	188	98	13588	3.68758	1	0.452422	53.6694
BIOCARTA	m_nkcellsPathway:Ras-Independent pathway in NK cell-mediated cytotoxicity	3	1.13208	0.047009	22324, 16797, 20963	27	16	1171	8.13194	0.965627	0.674859	39.2443
BIOCARTA	m_Ccr5Pathway:Pertussis toxin-insensitive CCR5 Signaling in Macrophage	3	1.13208	0.047009	12767, 14281, 20296	27	16	1171	8.13194	0.965627	0.674859	39.2443
GOTERM_BP_FAT	GO:0042129~regulation of T cell proliferation	4	1.50943	0.047572	74131, 12578, 12519, 20963	188	59	13588	4.90011	1	0.458517	54.691
SP_PIR_KEYWORDS	igg-binding protein	2	0.754717	0.049468	14129, 14131	226	4	17854	39.5	0.999998	0.361002	48.3942
UP_SEQ_FEATURE	repeat:LRR 18	3	1.13208	0.0499634	16005, 170744, 279572	223	26	16021	8.28958	1	0.726148	53.5314
SMART	SM00120:HX	3	1.13208	0.0509718	17394, 17390, 17392	146	23	9131	8.15753	0.996294	0.673583	44.4603
INTERPRO	IPR002490:ATPase, V0/A0 complex, 116-kDa subunit	2	0.754717	0.0514495	27060, 11975	234	4	17763	37.9551	1	0.590103	52.6076
GOTERM_BP_FAT	GO:0002520~immune system development	9	3.39623	0.0514618	18733, 22324, 16197, 79221, 12047, 20375, 11975, 20963, 19260	188	295	13588	2.20505	1	0.48227	57.6048
INTERPRO	IPR006026:Peptidase, metallopeptidases	3	1.13208	0.0517979	17394, 17390, 17392	234	28	17763	8.13324	1	0.578861	52.8531
GOTERM_MF_FAT	GO:0004866~endopeptidase inhibitor activity	6	2.26415	0.0525177	192200, 380839, 13014, 71869, 12047, 12406	168	161	13288	2.94765	1	0.660044	52.3321
GOTERM_BP_FAT	GO:0032101~regulation of response to external stimulus	5	1.88679	0.0537654	14127, 56193, 12140, 14129, 14131	188	103	13588	3.50857	1	0.494285	59.2466
GOTERM_BP_FAT	GO:0001794~type IIa hypersensitivity	2	0.754717	0.0539284	14129, 14131	188	4	13588	36.1383	1	0.491963	59.3604
GOTERM_BP_FAT	GO:0002445~type II hypersensitivity	2	0.754717	0.0539284	14129, 14131	188	4	13588	36.1383	1	0.491963	59.3604
GOTERM_BP_FAT	GO:0001788~antibody-dependent cellular cytotoxicity	2	0.754717	0.0539284	14129, 14131	188	4	13588	36.1383	1	0.491963	59.3604
PIR_SUPERFAMILY	PIRSF001980:Fc gamma receptor III	2	0.754717	0.053947	246256, 14131	113	4	8136	36	0.998301	0.72071	46.8311
PIR_SUPERFAMILY	PIRSF001293:V-type ATPase subunit	2	0.754717	0.053947	27060, 11975	113	4	8136	36	0.998301	0.72071	46.8311
SMART	SM00338:BRLZ	4	1.50943	0.0540834	11910, 14283, 14281, 16658	146	54	9131	4.63267	0.997392	0.628999	46.4732
GOTERM_MF_FAT	GO:0004693~cyclin-dependent protein kinase activity	3	1.13208	0.0542882	18557, 12534, 271697	168	30	13288	7.90952	1	0.652709	53.541
UP_SEQ_FEATURE	repeat:Desmoglein repeat 4	2	0.754717	0.0542908	13510, 225256	223	4	16021	35.9215	1	0.7429	56.5976
UP_SEQ_FEATURE	repeat:Desmoglein repeat 3	2	0.754717	0.0542908	13510, 225256	223	4	16021	35.9215	1	0.7429	56.5976
GOTERM_MF_FAT	GO:0004222~metalloendopeptidase activity	5	1.88679	0.0555353	17394, 11489, 235130, 17390, 17392	168	114	13288	3.46909	1	0.642445	54.3754
SMART	SM00233:PH	9	3.39623	0.0560055	22324, 108101, 277360, 56193, 12229, 24055, 320484, 216445, 232201	146	261	9131	2.15659	0.997902	0.585628	47.6832
SP_PIR_KEYWORDS	cell cycle	11	4.15094	0.0573236	68549, 67177, 67629, 12578, 68428, 218977, 213391, 76478, 12534, 12575, 217653	226	447	17854	1.94407	1	0.395734	53.6869
SP_PIR_KEYWORDS	Protease	12	4.5283	0.0581682	17394, 56264, 11489, 72461, 235130, 14058, 13040, 319446, 13038, 231842, 17390, 17392	226	509	17854	1.86248	1	0.390364	54.2251
SP_PIR_KEYWORDS	tyrosine-protein kinase	5	1.88679	0.0591634	12229, 270190, 17179, 15162, 20963	226	116	17854	3.40517	1	0.386077	54.8518
SP_PIR_KEYWORDS	hydrolase	27	10.1887	0.0601563	70166, 231871, 319446, 320024, 19260, 11810, 11489, 235130, 13040, 18807, 56264, 19277, 72461, 14058, 11846, 13038, 241633, 214254, 16889, 17394, 268465, 79221, 11605, 110006, 231842, 17390, 17392	226	1500	17854	1.422	1	0.382016	55.4692
GOTERM_BP_FAT	GO:0019724~B cell mediated immunity	4	1.50943	0.0602674	18733, 14127, 14129, 14131	188	65	13588	4.44779	1	0.528555	63.5644
KEGG_PATHWAY	mmu04620:Toll-like receptor signaling pathway	5	1.88679	0.0605784	27056, 320207, 170744, 14281, 12519	87	99	5738	3.33101	0.997359	0.4477	49.6868
GOTERM_MF_FAT	GO:0019863~IgE binding	2	0.754717	0.0612879	16854, 14127	168	5	13288	31.6381	1	0.661836	58.0474
SP_PIR_KEYWORDS	ige-binding protein	2	0.754717	0.0614495	16854, 14127	226	5	17854	31.6	1	0.379671	56.2615
UP_SEQ_FEATURE	domain:PH	7	2.64151	0.0616114	22324, 108101, 277360, 12229, 24055, 320484, 232201	223	202	16021	2.48961	1	0.775105	61.3589
GOTERM_BP_FAT	GO:0002889~regulation of immunoglobulin mediated immune response	3	1.13208	0.0637294	14127, 14129, 14131	188	30	13588	7.22766	1	0.545675	65.6844
GOTERM_BP_FAT	GO:0002712~regulation of B cell mediated immunity	3	1.13208	0.0637294	14127, 14129, 14131	188	30	13588	7.22766	1	0.545675	65.6844
INTERPRO	IPR013282:Apoptosis regulator, Bcl-2 related	2	0.754717	0.0638946	12047, 12045	234	5	17763	30.3641	1	0.644849	60.6791
INTERPRO	IPR002030:Mitochondrial brown fat uncoupling protein	2	0.754717	0.0638946	27376, 22228	234	5	17763	30.3641	1	0.644849	60.6791
INTERPRO	IPR003532:Short hematopoietin receptor, family 2, conserved site	2	0.754717	0.0638946	12982, 16165	234	5	17763	30.3641	1	0.644849	60.6791
SP_PIR_KEYWORDS	LIM domain	4	1.50943	0.0646489	74202, 16875, 107321, 320878	226	73	17854	4.32877	1	0.386661	58.1663
GOTERM_BP_FAT	GO:0009617~response to bacterium	6	2.26415	0.0663609	14127, 192200, 14129, 12273, 15162, 332579	188	157	13588	2.76216	1	0.557285	67.2179
GOTERM_BP_FAT	GO:0001820~serotonin secretion	2	0.754717	0.0669522	14131, 20963	188	5	13588	28.9106	1	0.557179	67.5535
GOTERM_BP_FAT	GO:0002524~hypersensitivity	2	0.754717	0.0669522	14129, 14131	188	5	13588	28.9106	1	0.557179	67.5535
GOTERM_BP_FAT	GO:0006837~serotonin transport	2	0.754717	0.0669522	14131, 20963	188	5	13588	28.9106	1	0.557179	67.5535
GOTERM_BP_FAT	GO:0002438~acute inflammatory response to antigenic stimulus	2	0.754717	0.0669522	14129, 14131	188	5	13588	28.9106	1	0.557179	67.5535
SP_PIR_KEYWORDS	sulfation	3	1.13208	0.0681688	12767, 12273, 12505	226	34	17854	6.97059	1	0.394724	60.1732
UP_SEQ_FEATURE	domain:Ig-like C2-type 6	3	1.13208	0.0683662	319504, 630146, 12483	223	31	16021	6.95255	1	0.798977	65.3155
UP_SEQ_FEATURE	short sequence motif:WSXWS motif	3	1.13208	0.0683662	16197, 12982, 16165	223	31	16021	6.95255	1	0.798977	65.3155
GOTERM_BP_FAT	GO:0042060~wound healing	5	1.88679	0.0688262	56193, 14058, 12505, 73379, 14026	188	112	13588	3.22663	1	0.56412	68.5959
GOTERM_CC_FAT	GO:0044459~plasma membrane part	31	11.6981	0.070419	11658, 18106, 27060, 270190, 16797, 14026, 57781, 22066, 19261, 12522, 242425, 93695, 12505, 12506, 73379, 56554, 12309, 16792, 13510, 108078, 56527, 14127, 16197, 74202, 239849, 14129, 12519, 12483, 225256, 20963, 20964	176	1633	12504	1.34869	0.999998	0.767863	59.3202
KEGG_PATHWAY	mmu05214:Glioma	4	1.50943	0.0705235	216148, 320207, 12578, 12575	87	64	5738	4.12213	0.999039	0.468265	55.2416
GOTERM_BP_FAT	GO:0048872~homeostasis of number of cells	5	1.88679	0.0706211	16889, 18733, 16197, 74131, 20375	188	113	13588	3.19808	1	0.570425	69.5648
GOTERM_MF_FAT	GO:0030414~peptidase inhibitor activity	6	2.26415	0.0712382	192200, 380839, 13014, 71869, 12047, 12406	168	176	13288	2.69643	1	0.7016	63.7593
GOTERM_BP_FAT	GO:0032649~regulation of interferon-gamma production	3	1.13208	0.0713947	74131, 170744, 56554	188	32	13588	6.77593	1	0.571183	69.9736
GOTERM_BP_FAT	GO:0030888~regulation of B cell proliferation	3	1.13208	0.0713947	74131, 12578, 12575	188	32	13588	6.77593	1	0.571183	69.9736
GOTERM_BP_FAT	GO:0032535~regulation of cellular component size	6	2.26415	0.0716857	56193, 16197, 12578, 73379, 14026, 12332	188	161	13588	2.69354	1	0.569401	70.1261
SP_PIR_KEYWORDS	Signal-anchor	10	3.77358	0.0717554	17474, 233781, 16797, 207839, 20288, 26888, 320024, 232413, 108078, 18807	226	405	17854	1.95062	1	0.402609	62.1264
SP_PIR_KEYWORDS	gpi-anchor	5	1.88679	0.0718664	11871, 319446, 79201, 12506, 56554	226	124	17854	3.18548	1	0.394942	62.1854
SMART	SM00235:ZnMc	3	1.13208	0.072373	17394, 17390, 17392	146	28	9131	6.70083	0.999677	0.633884	57.0209
GOTERM_MF_FAT	GO:0004861~cyclin-dependent protein kinase inhibitor activity	2	0.754717	0.0730898	12578, 12575	168	6	13288	26.3651	1	0.695163	64.7391
INTERPRO	IPR001781:Zinc finger, LIM-type	4	1.50943	0.0733811	74202, 16875, 107321, 320878	234	74	17763	4.10326	1	0.684535	65.9523
GOTERM_BP_FAT	GO:0007409~axonogenesis	6	2.26415	0.0746032	107934, 11658, 12767, 270190, 319504, 14026	188	163	13588	2.66049	1	0.581183	71.6151
GOTERM_BP_FAT	GO:0051240~positive regulation of multicellular organismal process	6	2.26415	0.0746032	12522, 14127, 74131, 12578, 56554, 332579	188	163	13588	2.66049	1	0.581183	71.6151
GOTERM_BP_FAT	GO:0051094~positive regulation of developmental process	7	2.64151	0.0752422	12522, 268396, 16197, 74131, 20288, 12578, 20963	188	214	13588	2.36419	1	0.581147	71.9318
INTERPRO	IPR009123:Desmoglein	2	0.754717	0.0761771	13510, 225256	234	6	17763	25.3034	1	0.686348	67.3762
INTERPRO	IPR006693:AB-hydrolase associated lipase region	2	0.754717	0.0761771	16889, 70166	234	6	17763	25.3034	1	0.686348	67.3762
UP_SEQ_FEATURE	domain:SH3 1	3	1.13208	0.0762612	268396, 22324, 17970	223	33	16021	6.53119	1	0.823994	69.4599
GOTERM_MF_FAT	GO:0017124~SH3 domain binding	4	1.50943	0.0772692	24055, 11489, 14026, 19261	168	79	13288	4.00482	1	0.700687	66.8611
GOTERM_BP_FAT	GO:0007242~intracellular signaling cascade	19	7.16981	0.0797414	277360, 22324, 56193, 65086, 12229, 65255, 19219, 404710, 16797, 219144, 226421, 56527, 216148, 15559, 14427, 12534, 20963, 100038947, 217154	188	915	13588	1.50083	1	0.600009	74.0694
GOTERM_BP_FAT	GO:0002702~positive regulation of production of molecular mediator of immune response	2	0.754717	0.0797977	14127, 74131	188	6	13588	24.0922	1	0.59705	74.0952
GOTERM_BP_FAT	GO:0033005~positive regulation of mast cell activation	2	0.754717	0.0797977	14127, 20963	188	6	13588	24.0922	1	0.59705	74.0952
GOTERM_BP_FAT	GO:0043302~positive regulation of leukocyte degranulation	2	0.754717	0.0797977	14127, 20963	188	6	13588	24.0922	1	0.59705	74.0952
GOTERM_BP_FAT	GO:0043306~positive regulation of mast cell degranulation	2	0.754717	0.0797977	14127, 20963	188	6	13588	24.0922	1	0.59705	74.0952
PIR_SUPERFAMILY	PIRSF000862:steryl ester lipase, eukaryotic type	2	0.754717	0.0798287	16889, 70166	113	6	8136	24	0.99993	0.797006	61.2354
UP_SEQ_FEATURE	domain:SH3 2	3	1.13208	0.0803119	268396, 22324, 17970	223	34	16021	6.33909	1	0.830404	71.4023
UP_SEQ_FEATURE	short sequence motif:ITIM motif 1	2	0.754717	0.0803255	14728, 12483, 14727	223	6	16021	23.9477	1	0.820789	71.4086
UP_SEQ_FEATURE	short sequence motif:ITIM motif 2	2	0.754717	0.0803255	14728, 12483, 14727	223	6	16021	23.9477	1	0.820789	71.4086
UP_SEQ_FEATURE	repeat:Desmoglein repeat 2	2	0.754717	0.0803255	13510, 225256	223	6	16021	23.9477	1	0.820789	71.4086
UP_SEQ_FEATURE	repeat:Desmoglein repeat 1	2	0.754717	0.0803255	13510, 225256	223	6	16021	23.9477	1	0.820789	71.4086
INTERPRO	IPR001245:Tyrosine protein kinase	5	1.88679	0.0805477	12229, 270190, 17179, 15162, 20963	234	124	17763	3.0609	1	0.695543	69.4916
GOTERM_BP_FAT	GO:0016044~membrane organization	8	3.01887	0.082168	14127, 22324, 319504, 14129, 20288, 14131, 15162, 19261	188	272	13588	2.12578	1	0.605045	75.158
GOTERM_BP_FAT	GO:0042102~positive regulation of T cell proliferation	3	1.13208	0.0834133	74131, 12519, 20963	188	35	13588	6.19514	1	0.607634	75.6998
UP_SEQ_FEATURE	repeat:LRR 17	3	1.13208	0.084428	16005, 170744, 279572	223	35	16021	6.15798	1	0.827284	73.2574
SP_PIR_KEYWORDS	LDL	2	0.754717	0.0849633	171504, 20288	226	7	17854	22.5714	1	0.441686	68.5819
SP_PIR_KEYWORDS	immunoglobulin receptor	2	0.754717	0.0849633	14129, 14131	226	7	17854	22.5714	1	0.441686	68.5819
GOTERM_BP_FAT	GO:0002449~lymphocyte mediated immunity	4	1.50943	0.0871412	18733, 14127, 14129, 14131	188	76	13588	3.80403	1	0.621282	77.2563
GOTERM_BP_FAT	GO:0045089~positive regulation of innate immune response	3	1.13208	0.0875481	170744, 56554, 332579	188	36	13588	6.02305	1	0.619947	77.4204
GOTERM_BP_FAT	GO:0050851~antigen receptor-mediated signaling pathway	3	1.13208	0.0875481	12047, 20963, 19260	188	36	13588	6.02305	1	0.619947	77.4204
INTERPRO	IPR013162:CD80-like, immunoglobulin C2-set	3	1.13208	0.0885541	11658, 12519, 12483	234	38	17763	5.99291	1	0.719742	73.0397
BIOCARTA	m_cellcyclePathway:Cyclins and Cell Cycle Regulation	3	1.13208	0.0901704	12578, 12534, 12575	27	23	1171	5.657	0.99866	0.808662	62.3928
SP_PIR_KEYWORDS	centromere	3	1.13208	0.0903049	68549, 69928, 217653	226	40	17854	5.925	1	0.454326	70.8911
GOTERM_BP_FAT	GO:0050871~positive regulation of B cell activation	3	1.13208	0.0917429	74131, 12575, 20963	188	37	13588	5.86026	1	0.634892	79.0486
GOTERM_BP_FAT	GO:0042953~lipoprotein transport	2	0.754717	0.0924672	20288, 11810	188	7	13588	20.6505	1	0.634851	79.3184
GOTERM_BP_FAT	GO:0001812~positive regulation of type I hypersensitivity	2	0.754717	0.0924672	14127, 14131	188	7	13588	20.6505	1	0.634851	79.3184
GOTERM_BP_FAT	GO:0043304~regulation of mast cell degranulation	2	0.754717	0.0924672	14127, 20963	188	7	13588	20.6505	1	0.634851	79.3184
GOTERM_BP_FAT	GO:0033003~regulation of mast cell activation	2	0.754717	0.0924672	14127, 20963	188	7	13588	20.6505	1	0.634851	79.3184
GOTERM_BP_FAT	GO:0002718~regulation of cytokine production during immune response	2	0.754717	0.0924672	14127, 74131	188	7	13588	20.6505	1	0.634851	79.3184
GOTERM_BP_FAT	GO:0002437~inflammatory response to antigenic stimulus	2	0.754717	0.0924672	14129, 14131	188	7	13588	20.6505	1	0.634851	79.3184
UP_SEQ_FEATURE	metal ion-binding site:Calcium 2; via carbonyl oxygen	3	1.13208	0.0928458	17394, 17390, 17392	223	37	16021	5.82511	1	0.847858	76.7072
UP_SEQ_FEATURE	metal ion-binding site:Calcium 4; via carbonyl oxygen	2	0.754717	0.093074	17390, 17392	223	7	16021	20.5266	1	0.840205	76.7946
KEGG_PATHWAY	mmu04080:Neuroactive ligand-receptor interaction	8	3.01887	0.0937824	242425, 64095, 65086, 19219, 15559, 12273, 14427, 233571	87	260	5738	2.02935	0.999913	0.541411	66.1236
GOTERM_CC_FAT	GO:0034362~low-density lipoprotein particle	2	0.754717	0.0939715	171504, 20288	176	7	12504	20.2987	1	0.83074	70.3452
GOTERM_BP_FAT	GO:0045597~positive regulation of cell differentiation	6	2.26415	0.0942092	12522, 268396, 16197, 74131, 20288, 20963	188	175	13588	2.47805	1	0.639011	79.9538
GOTERM_MF_FAT	GO:0008047~enzyme activator activity	7	2.64151	0.0942316	71085, 64214, 50778, 404710, 320484, 216445, 232201	168	249	13288	2.22356	1	0.759538	74.3155
GOTERM_BP_FAT	GO:0048812~neuron projection morphogenesis	6	2.26415	0.0961253	107934, 11658, 12767, 270190, 319504, 14026	188	176	13588	2.46397	1	0.643772	80.6316
SP_PIR_KEYWORDS	Pyrrolidone carboxylic acid	3	1.13208	0.0980955	20306, 12505, 20296	226	42	17854	5.64286	1	0.47516	73.9792
GOTERM_MF_FAT	GO:0019955~cytokine binding	4	1.50943	0.0990268	16197, 12767, 12982, 16165	168	88	13288	3.59524	1	0.763988	76.1213

## Sheet: Table S4
Functional annotation chart: B6 paternal allele-dependent down-regulated genes (p < 0.05, > 2.0-fold)
Category	Term	Count	%	PValue	ENTREZ gene ID	List Total	Pop Hits	Pop Total	Fold Enrichment	Bonferroni	Benjamini	FDR
GOTERM_CC_FAT	GO:0042995~cell projection	36	6.61765	8.74109e-08	232943, 140494, 98845, 56226, 17762, 66259, 207911, 210274, 12879, 19699, 71840, 12569, 19888, 237930, 75564, 327954, 71313, 13800, 230872, 20257, 53420, 241639, 76484, 14632, 13982, 57816, 432611, 71233, 27276, 72088, 17910, 13487, 226999, 207175, 170835, 12484	284	575	12504	2.75655	2.22895e-05	2.22895e-05	0.000113909
GOTERM_CC_FAT	GO:0005886~plasma membrane	104	19.1176	3.15923e-07	58220, 72027, 12296, 237175, 12669, 320405, 14275, 231134, 71893, 14027, 207911, 14619, 382571, 26464, 215929, 215928, 16147, 58226, 14675, 18530, 72961, 14184, 60613, 13982, 230959, 16533, 71687, 14620, 230751, 12484, 53883, 80721, 11552, 11553, 56226, 224997, 66259, 77596, 11443, 101772, 72927, 16669, 58187, 12870, 76257, 20257, 54403, 21802, 13363, 11931, 80708, 14602, 54672, 18400, 114229, 12…	284	2906	12504	1.57568	8.05571e-05	4.02794e-05	0.000411692
GOTERM_CC_FAT	GO:0005929~cilium	16	2.94118	3.89428e-07	75564, 327954, 232943, 230872, 14632, 17762, 432611, 71233, 27276, 72088, 207911, 12879, 71840, 19888, 12484, 237930	284	135	12504	5.21815	9.92993e-05	3.31009e-05	0.000507479
GOTERM_CC_FAT	GO:0044459~plasma membrane part	66	12.1324	2.7278e-06	12560, 58220, 12296, 140494, 72027, 64051, 12669, 320405, 12817, 231134, 14027, 14619, 382571, 210274, 16147, 12569, 58226, 12614, 13800, 18530, 14675, 14184, 72961, 53420, 60613, 13982, 20276, 53320, 230959, 13386, 20272, 16533, 13487, 14620, 230751, 12484, 229706, 80721, 22242, 56226, 17762, 224997, 66259, 18762, 11443, 74338, 60510, 72927, 58187, 12870, 76257, 56460, 20257, 241639, 233529, 544…	284	1633	12504	1.77946	0.000695349	0.000173883	0.00355466
GOTERM_BP_FAT	GO:0015672~monovalent inorganic cation transport	21	3.86029	3.43474e-06	16497, 76257, 338370, 72961, 140494, 233529, 16529, 60613, 54403, 20276, 16514, 20272, 16533, 382571, 11931, 235281, 215929, 230612, 215928, 226999, 227632	275	303	13588	3.42452	0.00548736	0.00548736	0.0057522
GOTERM_BP_FAT	GO:0030001~metal ion transport	25	4.59559	1.0553e-05	16497, 338370, 72027, 12296, 16529, 17863, 382571, 215929, 235281, 215928, 227632, 58226, 12870, 76257, 72961, 233529, 60613, 54403, 20276, 16514, 20272, 16533, 11931, 230612, 226999	275	442	13588	2.79473	0.0167639	0.00841736	0.0176722
GOTERM_MF_FAT	GO:0005509~calcium ion binding	38	6.98529	2.37041e-05	12560, 214593, 12296, 22242, 71345, 320405, 75600, 101772, 353025, 72902, 60510, 19699, 227632, 12569, 58226, 76507, 52589, 12614, 18530, 211482, 74405, 70405, 53420, 57816, 11722, 75568, 53320, 13386, 17395, 71685, 114249, 54156, 102502, 13421, 207175, 12556, 53883, 268935	286	840	13288	2.10183	0.0109855	0.0109855	0.0337915
GOTERM_CC_FAT	GO:0044463~cell projection part	15	2.75735	3.17739e-05	327954, 75564, 232943, 230872, 13982, 56226, 17762, 432611, 12879, 13487, 12569, 207175, 170835, 12484, 237930	284	170	12504	3.88484	0.00806973	0.00161918	0.0413979
GOTERM_CC_FAT	GO:0044441~cilium part	8	1.47059	3.28345e-05	327954, 75564, 230872, 232943, 12879, 12484, 17762, 432611	284	41	12504	8.59086	0.00833799	0.00139452	0.0427796
GOTERM_MF_FAT	GO:0031420~alkali metal ion binding	16	2.94118	3.80446e-05	16497, 76257, 338370, 72961, 60613, 54403, 20276, 16514, 18770, 382571, 11931, 215929, 230612, 235281, 215928, 227632	286	206	13288	3.60866	0.0175729	0.00882539	0.0542295
GOTERM_BP_FAT	GO:0006811~ion transport	32	5.88235	4.39607e-05	16497, 338370, 72027, 140494, 12296, 71345, 16529, 17863, 11443, 101772, 382571, 215929, 235281, 215928, 227632, 58226, 12870, 76257, 72961, 233529, 60613, 54403, 20276, 16514, 209195, 20272, 16533, 11931, 230612, 226999, 13487, 18400	275	712	13588	2.22072	0.0680039	0.0232021	0.073598
GOTERM_BP_FAT	GO:0006814~sodium ion transport	12	2.20588	4.45448e-05	20272, 76257, 338370, 72961, 11931, 215929, 235281, 230612, 215928, 226999, 54403, 20276	275	125	13588	4.74345	0.0688755	0.0176824	0.0745755
GOTERM_BP_FAT	GO:0006812~cation transport	26	4.77941	4.54147e-05	16497, 338370, 72027, 140494, 12296, 16529, 17863, 382571, 215929, 235281, 215928, 227632, 58226, 12870, 76257, 72961, 233529, 60613, 54403, 20276, 16514, 20272, 16533, 11931, 230612, 226999	275	515	13588	2.49453	0.0701723	0.0144458	0.0760313
GOTERM_BP_FAT	GO:0001501~skeletal system development	18	3.30882	6.84747e-05	17300, 629750, 214593, 15399, 14184, 19242, 12159, 12817, 13386, 21380, 17395, 12162, 15400, 15417, 15404, 16002, 16147, 20682	275	285	13588	3.12069	0.103897	0.0181172	0.114617
GOTERM_BP_FAT	GO:0048562~embryonic organ morphogenesis	13	2.38971	0.000102774	12614, 15399, 21414, 60613, 12159, 14632, 21380, 72088, 15400, 12162, 15404, 17910, 16147	275	161	13588	3.9897	0.151811	0.0232473	0.171982
SP_PIR_KEYWORDS	Sodium transport	12	2.20588	0.000102825	20272, 76257, 338370, 72961, 11931, 215929, 235281, 230612, 215928, 226999, 54403, 20276	446	111	17854	4.32772	0.0316735	0.0316735	0.138206
GOTERM_BP_FAT	GO:0048568~embryonic organ development	16	2.94118	0.000113342	50500, 12614, 15399, 21414, 60613, 12159, 14632, 21380, 72088, 15400, 12162, 17863, 15404, 17910, 16147, 16669	275	241	13588	3.28039	0.166052	0.0224424	0.189651
INTERPRO	IPR017933:Glutathione S-transferase/chloride channel, C-terminal	7	1.28676	0.000114882	228858, 14859, 14860, 14871, 103140, 209195, 14866	412	34	17763	8.87643	0.084454	0.084454	0.175255
GOTERM_BP_FAT	GO:0060348~bone development	11	2.02206	0.000135525	17300, 12162, 629750, 214593, 15399, 19242, 16002, 12159, 16147, 12817, 20682	275	118	13588	4.6061	0.195171	0.0238364	0.226729
GOTERM_CC_FAT	GO:0030054~cell junction	25	4.59559	0.00017305	12560, 58220, 64051, 12669, 320405, 56226, 231134, 224997, 12817, 66259, 14027, 18762, 14619, 11443, 210274, 60510, 58187, 13800, 72961, 56460, 53420, 241639, 19273, 230959, 14620	284	470	12504	2.34192	0.0431719	0.00628468	0.225274
SP_PIR_KEYWORDS	ion transport	29	5.33088	0.000243494	16497, 338370, 72027, 140494, 12296, 71345, 16529, 101772, 11443, 382571, 215929, 235281, 215928, 227632, 58226, 12870, 76257, 72961, 60613, 54403, 20276, 16514, 209195, 20272, 16533, 11931, 230612, 226999, 18400	446	543	17854	2.13796	0.0733904	0.0373944	0.32699
GOTERM_CC_FAT	GO:0034702~ion channel complex	13	2.38971	0.000249818	12296, 233529, 60613, 71345, 20276, 16514, 209195, 20272, 16533, 101772, 11443, 382571, 58226	284	158	12504	3.62257	0.0617243	0.0079323	0.325059
GOTERM_BP_FAT	GO:0001503~ossification	10	1.83824	0.00028809	17300, 12162, 629750, 214593, 15399, 19242, 16002, 12159, 16147, 12817	275	106	13588	4.66141	0.369717	0.0451095	0.481387
INTERPRO	IPR004045:Glutathione S-transferase, N-terminal	6	1.10294	0.000343184	228858, 14859, 14860, 14871, 103140, 14866	412	27	17763	9.58091	0.231727	0.123488	0.522681
GOTERM_MF_FAT	GO:0031402~sodium ion binding	10	1.83824	0.000364915	76257, 338370, 72961, 11931, 215929, 235281, 230612, 215928, 54403, 20276	286	103	13288	4.51083	0.156404	0.0551167	0.519031
GOTERM_BP_FAT	GO:0048598~embryonic morphogenesis	19	3.49265	0.000365115	12808, 17300, 12614, 15399, 18530, 13800, 21414, 60613, 14632, 12159, 17702, 71461, 21380, 72088, 12162, 15400, 15404, 17910, 16147	275	359	13588	2.61506	0.442906	0.0517942	0.609723
SP_PIR_KEYWORDS	cell membrane	66	12.1324	0.000392713	12560, 58220, 12296, 140494, 72027, 237175, 12669, 14275, 12817, 231134, 71893, 13491, 70008, 207911, 14619, 210274, 215929, 26464, 215928, 227632, 16147, 12569, 12614, 210108, 18530, 60613, 64435, 20276, 53320, 230959, 50528, 209837, 216867, 71687, 12556, 14620, 53883, 230751, 12484, 11552, 11553, 22242, 17762, 224997, 66259, 77596, 83961, 11443, 101772, 436090, 58187, 76257, 241639, 54403, 1927…	446	1713	17854	1.54237	0.115686	0.0401527	0.526887
SP_PIR_KEYWORDS	coiled coil	66	12.1324	0.000531227	223650, 239789, 54418, 193385, 66985, 14027, 228858, 242819, 226438, 105833, 434778, 235611, 66371, 240025, 229759, 329977, 320696, 13800, 71276, 78465, 17910, 51938, 24084, 385354, 72873, 16578, 207607, 12589, 74023, 207209, 77609, 67586, 338370, 232943, 320214, 270091, 73293, 56226, 16977, 140577, 70945, 78748, 75051, 211535, 75050, 75973, 72074, 208583, 71840, 16669, 73332, 327954, 71313, 2308…	446	1732	17854	1.52545	0.153223	0.040727	0.712112
INTERPRO	IPR010987:Glutathione S-transferase, C-terminal-like	6	1.10294	0.000572232	228858, 14859, 14860, 14871, 103140, 209195	412	30	17763	8.62282	0.355706	0.136303	0.870109
PIR_SUPERFAMILY	PIRSF000503:glutathione transferase	5	0.919118	0.000609245	14859, 14860, 14871, 103140, 14866	175	19	8136	12.2346	0.117982	0.117982	0.764616
GOTERM_BP_FAT	GO:0048732~gland development	13	2.38971	0.000661999	17300, 214593, 12159, 14632, 13982, 21380, 21802, 15400, 12162, 21385, 15417, 14602, 20682	275	197	13588	3.26062	0.653847	0.084611	1.10293
SP_PIR_KEYWORDS	calcium	34	6.25	0.000773647	12560, 214593, 22242, 12296, 71345, 320405, 101772, 353025, 72902, 60510, 19699, 227632, 58226, 76507, 52589, 12614, 18530, 211482, 70405, 53420, 57816, 11722, 75568, 53320, 17395, 71685, 114249, 54156, 102502, 13421, 207175, 12556, 53883, 268935	446	731	17854	1.86193	0.215136	0.0472941	1.03552
SP_PIR_KEYWORDS	cell junction	22	4.04412	0.000887198	13800, 56460, 72961, 58220, 53420, 241639, 64051, 12669, 320405, 56226, 224997, 231134, 66259, 19273, 230959, 14027, 14619, 11443, 210274, 60510, 14620, 58187	446	392	17854	2.24666	0.242564	0.0452471	1.18666
GOTERM_MF_FAT	GO:0015267~channel activity	19	3.49265	0.000913309	16497, 338370, 12296, 233529, 71345, 16529, 60613, 20276, 16514, 209195, 20272, 16533, 101772, 11443, 14619, 382571, 235281, 227632, 58226	286	365	13288	2.41855	0.346751	0.100979	1.29432
GOTERM_MF_FAT	GO:0022803~passive transmembrane transporter activity	19	3.49265	0.000913309	16497, 338370, 12296, 233529, 71345, 16529, 60613, 20276, 16514, 209195, 20272, 16533, 101772, 11443, 14619, 382571, 235281, 227632, 58226	286	365	13288	2.41855	0.346751	0.100979	1.29432
GOTERM_MF_FAT	GO:0005261~cation channel activity	15	2.75735	0.000938036	16497, 338370, 12296, 233529, 16529, 60613, 20276, 16514, 20272, 16533, 11443, 382571, 235281, 227632, 58226	286	248	13288	2.81017	0.354242	0.08375	1.32915
SP_PIR_KEYWORDS	Sodium	10	1.83824	0.0010858	76257, 338370, 72961, 11931, 215929, 235281, 230612, 215928, 54403, 20276	446	103	17854	3.88654	0.288258	0.0474162	1.45051
GOTERM_MF_FAT	GO:0022836~gated channel activity	16	2.94118	0.00109959	16497, 338370, 12296, 233529, 60613, 20276, 16514, 209195, 20272, 16533, 101772, 11443, 382571, 235281, 227632, 58226	286	281	13288	2.6455	0.401118	0.0818996	1.5564
PIR_SUPERFAMILY	PIRSF800007:secretin receptor-like G protein-coupled receptors	6	1.10294	0.00119672	12614, 237175, 14602, 54672, 53883, 77596	175	38	8136	7.34075	0.218602	0.116033	1.4968
SP_PIR_KEYWORDS	cell projection	14	2.57353	0.00131106	75564, 327954, 13800, 20257, 241639, 56226, 17762, 71233, 210274, 12879, 17910, 385354, 71840, 237930	446	196	17854	2.85939	0.336768	0.0500338	1.74898
PIR_SUPERFAMILY	PIRSF005981:tektin A1	3	0.551471	0.00134519	24084, 71840, 21689	175	3	8136	46.4914	0.242169	0.0882884	1.68106
GOTERM_MF_FAT	GO:0005216~ion channel activity	18	3.30882	0.00145017	16497, 338370, 12296, 233529, 71345, 16529, 60613, 20276, 16514, 209195, 20272, 16533, 101772, 11443, 382571, 235281, 227632, 58226	286	349	13288	2.3963	0.49149	0.0920899	2.04786
GOTERM_MF_FAT	GO:0046873~metal ion transmembrane transporter activity	16	2.94118	0.00152313	16497, 338370, 72027, 12296, 233529, 16529, 60613, 20276, 16514, 20272, 16533, 11443, 382571, 235281, 227632, 58226	286	290	13288	2.5634	0.508514	0.0849625	2.14986
SP_PIR_KEYWORDS	ionic channel	18	3.30882	0.00153244	16497, 338370, 12296, 233529, 71345, 16529, 60613, 20276, 16514, 209195, 20272, 16533, 101772, 11443, 382571, 235281, 227632, 58226	446	301	17854	2.3939	0.381229	0.0519382	2.04149
SP_PIR_KEYWORDS	Symport	10	1.83824	0.0016188	76257, 72961, 74338, 215929, 216867, 215928, 71803, 54403, 18400, 229706	446	109	17854	3.6726	0.397757	0.0494452	2.15539
GOTERM_CC_FAT	GO:0035085~cilium axoneme	5	0.919118	0.00161952	327954, 75564, 12879, 17762, 432611	284	23	12504	9.57134	0.338545	0.0448851	2.09003
GOTERM_MF_FAT	GO:0022838~substrate specific channel activity	18	3.30882	0.00202252	16497, 338370, 12296, 233529, 71345, 16529, 60613, 20276, 16514, 209195, 20272, 16533, 101772, 11443, 382571, 235281, 227632, 58226	286	360	13288	2.32308	0.610717	0.0995203	2.84532
UP_SEQ_FEATURE	domain:GST C-terminal	6	1.10294	0.00211954	228858, 14859, 14860, 14871, 209195, 14866	451	33	16021	6.45878	0.932864	0.932864	3.39642
GOTERM_MF_FAT	GO:0004364~glutathione transferase activity	5	0.919118	0.00213447	14859, 14860, 14871, 103140, 14866	286	26	13288	8.93491	0.630546	0.094776	3.0006
GOTERM_MF_FAT	GO:0015293~symporter activity	10	1.83824	0.00215406	76257, 72961, 74338, 215929, 216867, 215928, 71803, 54403, 18400, 229706	286	132	13288	3.51981	0.633909	0.0873038	3.02774
GOTERM_BP_FAT	GO:0043009~chordate embryonic development	19	3.49265	0.00224845	12808, 50500, 17300, 12614, 15399, 13800, 18530, 21414, 214253, 12159, 17173, 13386, 71461, 21380, 15400, 17863, 15417, 15404, 16669	275	421	13588	2.22995	0.972842	0.242241	3.69967
GOTERM_BP_FAT	GO:0042445~hormone metabolic process	8	1.47059	0.00225629	12971, 214593, 30052, 170752, 13370, 19699, 13982, 14602	275	90	13588	4.39208	0.973181	0.227772	3.71234
GOTERM_BP_FAT	GO:0007267~cell-cell signaling	15	2.75735	0.00228971	12614, 72961, 12296, 64051, 12669, 12159, 14632, 224997, 13491, 13363, 14619, 16147, 14602, 12484, 22412	275	290	13588	2.55574	0.974583	0.217156	3.76634
INTERPRO	IPR000742:EGF-like, type 3	13	2.38971	0.00236212	12614, 22242, 13386, 83961, 21802, 70945, 11488, 114249, 54156, 19699, 353287, 53883, 268935	412	199	17763	2.8165	0.837366	0.364957	3.54627
KEGG_PATHWAY	mmu04340:Hedgehog signaling pathway	6	1.10294	0.0024429	13363, 12162, 12159, 16147, 14632, 22412	102	54	5738	6.25054	0.218887	0.218887	2.68321
GOTERM_BP_FAT	GO:0009792~embryonic development ending in birth or egg hatching	19	3.49265	0.00248819	12808, 50500, 17300, 12614, 15399, 13800, 18530, 21414, 214253, 12159, 17173, 13386, 71461, 21380, 15400, 17863, 15417, 15404, 16669	275	425	13588	2.20896	0.98152	0.220763	4.08646
INTERPRO	IPR006210:EGF-like	13	2.38971	0.00278108	12614, 22242, 13386, 83961, 21802, 70945, 11488, 114249, 54156, 19699, 353287, 53883, 268935	412	203	17763	2.761	0.882209	0.348038	4.16286
UP_SEQ_FEATURE	domain:GST N-terminal	5	0.919118	0.00300574	228858, 14859, 14860, 14871, 14866	451	22	16021	8.07347	0.978335	0.852811	4.78414
GOTERM_BP_FAT	GO:0051960~regulation of nervous system development	10	1.83824	0.00309411	19716, 12162, 15399, 76484, 14632, 235611, 170835, 17751, 12484, 17762	275	148	13588	3.33857	0.993018	0.253251	5.05754
GOTERM_BP_FAT	GO:0048729~tissue morphogenesis	13	2.38971	0.00329084	12808, 17300, 12614, 18530, 13800, 14184, 12159, 13982, 21956, 71461, 12162, 114249, 20682	275	238	13588	2.69892	0.994911	0.254252	5.37084
INTERPRO	IPR000832:GPCR, family 2, secretin-like	6	1.10294	0.00334683	12614, 237175, 14602, 54672, 53883, 77596	412	44	17763	5.87919	0.923822	0.348914	4.98963
INTERPRO	IPR017983:GPCR, family 2, secretin-like, conserved site	6	1.10294	0.003695	12614, 237175, 14602, 54672, 53883, 77596	412	45	17763	5.74854	0.94175	0.333786	5.49511
INTERPRO	IPR004046:Glutathione S-transferase, C-terminal	5	0.919118	0.00372505	14859, 14860, 14871, 103140, 14866	412	28	17763	7.69894	0.943084	0.301118	5.53863
GOTERM_BP_FAT	GO:0046546~development of primary male sexual characteristics	6	1.10294	0.00418735	13363, 14619, 12124, 13982, 57816, 20682	275	53	13588	5.59369	0.998796	0.297986	6.78628
SP_PIR_KEYWORDS	Hearing	5	0.919118	0.00424097	72088, 14619, 17910, 60613, 56226	446	27	17854	7.41322	0.735588	0.113905	5.55571
INTERPRO	IPR001073:Complement C1q protein	5	0.919118	0.0042433	70945, 239659, 67445, 329941, 23829	412	29	17763	7.43346	0.961833	0.30432	6.28607
GOTERM_CC_FAT	GO:0008021~synaptic vesicle	7	1.28676	0.00430918	110058, 72961, 53420, 60510, 64051, 320405, 17751	284	68	12504	4.53231	0.667533	0.104275	5.47219
GOTERM_BP_FAT	GO:0007218~neuropeptide signaling pathway	7	1.28676	0.00485983	207911, 12614, 30052, 237175, 54672, 53883, 77596	275	78	13588	4.43431	0.999592	0.323093	7.83491
GOTERM_BP_FAT	GO:0007155~cell adhesion	22	4.04412	0.00493575	12560, 12614, 18530, 56460, 241639, 329941, 12817, 19273, 12828, 230959, 71461, 14012, 114249, 54156, 19699, 72927, 12569, 12556, 53883, 12484, 20682, 58187	275	561	13588	1.93768	0.999639	0.314399	7.95259
GOTERM_BP_FAT	GO:0060284~regulation of cell development	10	1.83824	0.00496188	19716, 12162, 15399, 76484, 12159, 235611, 170835, 17751, 12484, 17762	275	159	13588	3.1076	0.999654	0.303867	7.99307
GOTERM_BP_FAT	GO:0022610~biological adhesion	22	4.04412	0.00499007	12560, 12614, 18530, 56460, 241639, 329941, 12817, 19273, 12828, 230959, 71461, 14012, 114249, 54156, 19699, 72927, 12569, 12556, 53883, 12484, 20682, 58187	275	562	13588	1.93423	0.999669	0.294211	8.0367
GOTERM_BP_FAT	GO:0043583~ear development	8	1.47059	0.00506021	72088, 12614, 214593, 15399, 14184, 17910, 60613, 21380	275	104	13588	3.80084	0.999705	0.287251	8.14522
INTERPRO	IPR000435:Tektin	3	0.551471	0.00509917	24084, 71840, 21689	412	5	17763	25.8684	0.980281	0.324713	7.50834
GOTERM_BP_FAT	GO:0007389~pattern specification process	14	2.57353	0.00510703	17300, 18530, 15399, 12159, 14632, 21380, 15400, 12162, 15417, 15404, 19726, 19699, 16147, 53883	275	284	13588	2.43575	0.999726	0.279707	8.21758
PIR_SUPERFAMILY	PIRSF002385:B/K protein/synaptotagmin	4	0.735294	0.00524256	110058, 53420, 60510, 329324	175	17	8136	10.9392	0.661357	0.237156	6.40579
GOTERM_MF_FAT	GO:0022832~voltage-gated channel activity	11	2.02206	0.00527128	20272, 16497, 338370, 382571, 12296, 235281, 233529, 60613, 58226, 16514, 209195	286	179	13288	2.85518	0.914813	0.18555	7.25862
GOTERM_MF_FAT	GO:0005244~voltage-gated ion channel activity	11	2.02206	0.00527128	20272, 16497, 338370, 382571, 12296, 235281, 233529, 60613, 58226, 16514, 209195	286	179	13288	2.85518	0.914813	0.18555	7.25862
GOTERM_BP_FAT	GO:0050767~regulation of neurogenesis	9	1.65441	0.00528541	19716, 12162, 15399, 76484, 235611, 170835, 17751, 12484, 17762	275	132	13588	3.36893	0.999794	0.278575	8.49279
SMART	SM00181:EGF	13	2.38971	0.00541429	12614, 22242, 13386, 83961, 21802, 70945, 11488, 114249, 54156, 19699, 353287, 53883, 268935	232	203	9131	2.52045	0.587256	0.587256	6.36468
GOTERM_BP_FAT	GO:0005996~monosaccharide metabolic process	11	2.02206	0.00543216	18770, 226265, 102448, 18534, 16002, 239017, 11676, 14422, 103988, 63828, 14120	275	191	13588	2.84565	0.999838	0.276161	8.71863
GOTERM_BP_FAT	GO:0046661~male sex differentiation	6	1.10294	0.00572501	13363, 14619, 12124, 13982, 57816, 20682	275	57	13588	5.20115	0.999899	0.279992	9.16772
GOTERM_CC_FAT	GO:0034703~cation channel complex	8	1.47059	0.00572945	20272, 16533, 382571, 12296, 233529, 60613, 58226, 20276	284	95	12504	3.70764	0.768971	0.124711	7.2143
SMART	SM00110:C1Q	5	0.919118	0.00576603	70945, 239659, 67445, 329941, 23829	232	29	9131	6.78582	0.61038	0.375804	6.76501
INTERPRO	IPR000203:GPS	5	0.919118	0.00608445	12614, 237175, 54672, 53883, 77596	412	32	17763	6.73657	0.990787	0.346951	8.89699
GOTERM_CC_FAT	GO:0045202~synapse	16	2.94118	0.00612581	13800, 72961, 53420, 64051, 12669, 320405, 17751, 224997, 231134, 66259, 72088, 110058, 11443, 210274, 60510, 12569	284	319	12504	2.20831	0.791306	0.122408	7.69516
GOTERM_BP_FAT	GO:0048706~embryonic skeletal system development	7	1.28676	0.0065721	15400, 15399, 15404, 15417, 12159, 13386, 21380	275	83	13588	4.16719	0.999974	0.305283	10.4551
SP_PIR_KEYWORDS	voltage-gated channel	10	1.83824	0.00675833	20272, 16497, 338370, 382571, 12296, 235281, 60613, 58226, 16514, 209195	446	135	17854	2.96529	0.880272	0.162118	8.71687
GOTERM_BP_FAT	GO:0008584~male gonad development	5	0.919118	0.00764175	13363, 12124, 13982, 57816, 20682	275	39	13588	6.33473	0.999995	0.336108	12.0562
GOTERM_BP_FAT	GO:0060687~regulation of branching involved in prostate gland morphogenesis	3	0.551471	0.00795741	12162, 12159, 13982	275	7	13588	21.1761	0.999997	0.338247	12.5235
SMART	SM00303:GPS	5	0.919118	0.00822971	12614, 237175, 54672, 53883, 77596	232	32	9131	6.14965	0.739979	0.361732	9.52535
GOTERM_BP_FAT	GO:0006732~coenzyme metabolic process	9	1.65441	0.00845045	26897, 104158, 14871, 26464, 103140, 19193, 14275, 103988, 53320	275	143	13588	3.10978	0.999999	0.346131	13.2488
GOTERM_BP_FAT	GO:0002009~morphogenesis of an epithelium	10	1.83824	0.00851715	12808, 12614, 18530, 13800, 114249, 14184, 12159, 13982, 20682, 71461	275	173	13588	2.85612	0.999999	0.339818	13.3465
GOTERM_BP_FAT	GO:0048839~inner ear development	7	1.28676	0.00868514	72088, 12614, 214593, 14184, 17910, 60613, 21380	275	88	13588	3.93041	0.999999	0.33702	13.592
GOTERM_CC_FAT	GO:0044456~synapse part	12	2.20588	0.00884328	110058, 11443, 72961, 210274, 53420, 60510, 64051, 12669, 320405, 17751, 224997, 66259	284	212	12504	2.49216	0.896177	0.159901	10.9305
GOTERM_CC_FAT	GO:0005930~axoneme	5	0.919118	0.00943091	327954, 75564, 12879, 17762, 432611	284	37	12504	5.94975	0.910748	0.15852	11.6162
GOTERM_BP_FAT	GO:0007167~enzyme linked receptor protein signaling pathway	13	2.38971	0.00957209	19882, 17300, 14184, 12159, 18188, 13643, 231134, 17702, 71461, 21802, 19716, 12162, 55994	275	273	13588	2.3529	1	0.356117	14.8777
GOTERM_MF_FAT	GO:0043167~ion binding	104	19.1176	0.00957774	72027, 12296, 320405, 72168, 22671, 72693, 75600, 11488, 382571, 215929, 215928, 170752, 19699, 58226, 18530, 22781, 72961, 211482, 243373, 380714, 18534, 60613, 12346, 13982, 12659, 11722, 106648, 17395, 64406, 71685, 207175, 53883, 14357, 338370, 114602, 22654, 226419, 22062, 101772, 241688, 235281, 208583, 57740, 76507, 12870, 68846, 76257, 70405, 66995, 54403, 57816, 75568, 29861, 11931, 5415…	286	3934	13288	1.22827	0.98872	0.291765	12.8218
SP_PIR_KEYWORDS	egf-like domain	13	2.38971	0.0099502	12614, 22242, 13386, 83961, 21802, 70945, 11488, 114249, 54156, 19699, 353287, 53883, 268935	446	222	17854	2.34418	0.956283	0.213978	12.5843
UP_SEQ_FEATURE	domain:GPS	5	0.919118	0.0106016	12614, 237175, 54672, 53883, 77596	451	31	16021	5.72956	0.999999	0.98914	15.9345
GOTERM_BP_FAT	GO:0007017~microtubule-based process	11	2.02206	0.010649	327954, 75050, 18762, 230872, 232943, 24084, 71840, 54418, 16578, 17762, 21689	275	211	13588	2.57592	1	0.379	16.4147
INTERPRO	IPR017981:GPCR, family 2-like	6	1.10294	0.0108622	12614, 237175, 14602, 54672, 53883, 77596	412	58	17763	4.46008	0.999772	0.502911	15.3588
SP_PIR_KEYWORDS	cilium biogenesis/degradation	4	0.735294	0.0110741	230872, 24084, 71840, 432611	446	19	17854	8.42766	0.969363	0.220394	13.9095
SP_PIR_KEYWORDS	alternative splicing	134	24.6324	0.0115874	58220, 72027, 12296, 237175, 98845, 72614, 329941, 320405, 193385, 72168, 320662, 19289, 231134, 71893, 74052, 226438, 75600, 207686, 21832, 74685, 19699, 58226, 216835, 22781, 14184, 380714, 27276, 71685, 71687, 17910, 207607, 53883, 72930, 14357, 67586, 338370, 75573, 68283, 56226, 22654, 224997, 140577, 66910, 70945, 101772, 75973, 22062, 17863, 19726, 77045, 56362, 76509, 12808, 110385, 71313…	446	4481	17854	1.1971	0.973958	0.215888	14.5086
INTERPRO	IPR012335:Thioredoxin fold	8	1.47059	0.0115933	228858, 14859, 14860, 14871, 103140, 75124, 209195, 14866	412	106	17763	3.25389	0.999871	0.497872	16.3089
GOTERM_BP_FAT	GO:0006096~glycolysis	5	0.919118	0.0116639	18770, 226265, 239017, 11676, 103988	275	44	13588	5.61488	1	0.398292	17.839
GOTERM_BP_FAT	GO:0003002~regionalization	11	2.02206	0.0116791	17300, 15400, 15399, 18530, 15404, 15417, 19699, 12159, 14632, 53883, 21380	275	214	13588	2.53981	1	0.390591	17.8603
GOTERM_BP_FAT	GO:0030509~BMP signaling pathway	4	0.735294	0.0120004	12162, 12159, 55994, 17702	275	24	13588	8.23515	1	0.390989	18.3062
SP_PIR_KEYWORDS	Secreted	50	9.19118	0.0127425	19242, 12159, 329941, 214639, 20287, 70008, 21832, 72902, 19699, 16147, 192199, 223838, 229759, 16008, 11722, 12829, 12828, 50528, 17395, 12162, 13019, 16866, 114249, 67445, 71687, 353287, 16002, 22412, 11815, 22242, 12643, 18188, 67701, 70945, 83961, 30052, 76507, 83691, 12870, 239659, 338417, 266620, 56318, 57890, 23829, 77583, 21802, 13363, 54156, 268935	446	1420	17854	1.40956	0.98194	0.221882	15.8426
GOTERM_MF_FAT	GO:0043169~cation binding	102	18.75	0.0128928	72027, 12296, 320405, 72168, 22671, 72693, 75600, 11488, 382571, 215929, 215928, 170752, 19699, 58226, 18530, 22781, 72961, 211482, 243373, 380714, 18534, 60613, 12346, 13982, 12659, 11722, 106648, 17395, 64406, 71685, 207175, 53883, 14357, 338370, 114602, 22654, 226419, 22062, 101772, 241688, 208583, 235281, 57740, 76507, 12870, 68846, 76257, 70405, 66995, 54403, 57816, 75568, 29861, 11931, 5415…	286	3885	13288	1.21984	0.997635	0.350749	16.8911
INTERPRO	IPR008983:Tumour necrosis factor-like	5	0.919118	0.0145675	70945, 239659, 67445, 329941, 23829	412	41	17763	5.25781	0.999987	0.552917	20.0724
GOTERM_BP_FAT	GO:0001649~osteoblast differentiation	5	0.919118	0.0146251	629750, 15399, 16002, 12159, 16147	275	47	13588	5.25648	1	0.445707	21.8659
GOTERM_BP_FAT	GO:0050673~epithelial cell proliferation	4	0.735294	0.0149674	12159, 329941, 13982, 20682	275	26	13588	7.60168	1	0.445253	22.3192
GOTERM_BP_FAT	GO:0035270~endocrine system development	6	1.10294	0.0150091	15400, 214593, 12159, 14632, 14602, 21380	275	72	13588	4.11758	1	0.438324	22.3743
GOTERM_BP_FAT	GO:0010817~regulation of hormone levels	8	1.47059	0.0150298	12971, 214593, 30052, 170752, 13370, 19699, 13982, 14602	275	128	13588	3.08818	1	0.431184	22.4016
UP_SEQ_FEATURE	domain:EGF-like 2; calcium-binding	6	1.10294	0.0150439	12614, 114249, 22242, 54156, 53883, 268935	451	52	16021	4.09884	1	0.991966	21.8749
GOTERM_MF_FAT	GO:0031404~chloride ion binding	6	1.10294	0.0152227	70008, 101772, 13487, 71345, 11722, 209195	286	68	13288	4.09955	0.999214	0.379081	19.6446
GOTERM_BP_FAT	GO:0007423~sensory organ development	12	2.20588	0.0153961	17300, 72088, 12162, 12614, 214593, 15399, 14184, 17910, 60613, 12159, 329941, 21380	275	257	13588	2.30712	1	0.431594	22.8835
GOTERM_MF_FAT	GO:0019842~vitamin binding	8	1.47059	0.0153977	50500, 13195, 19660, 80721, 239017, 15186, 381411, 14275	286	121	13288	3.07184	0.999276	0.363612	19.8479
GOTERM_BP_FAT	GO:0030182~neuron differentiation	16	2.94118	0.0154494	13800, 15399, 14184, 76484, 12159, 18188, 13643, 72088, 12162, 22062, 13019, 53419, 19699, 16147, 12569, 12484	275	399	13588	1.98139	1	0.425522	22.9534
GOTERM_BP_FAT	GO:0006813~potassium ion transport	9	1.65441	0.0158786	16497, 16533, 11931, 382571, 233529, 60613, 16529, 227632, 16514	275	160	13588	2.77936	1	0.427319	23.5139
GOTERM_BP_FAT	GO:0007548~sex differentiation	8	1.47059	0.0162428	17300, 13363, 14619, 12124, 21414, 13982, 57816, 20682	275	130	13588	3.04067	1	0.427752	23.9866
SP_PIR_KEYWORDS	osteogenesis	4	0.735294	0.0166576	12162, 16002, 12159, 12817	446	22	17854	7.27843	0.994793	0.266024	20.222
GOTERM_CC_FAT	GO:0044421~extracellular region part	28	5.14706	0.0166582	19242, 12643, 329941, 12159, 21832, 26464, 30052, 72902, 19699, 16147, 192199, 223838, 76507, 12870, 229759, 16008, 12829, 11722, 12828, 21802, 13363, 17395, 12162, 13019, 114249, 54156, 16002, 22412	284	774	12504	1.59275	0.986207	0.248418	19.6605
INTERPRO	IPR013026:Tetratricopeptide region	8	1.47059	0.0167607	74052, 232943, 74407, 67685, 264134, 192653, 242800, 338348	412	114	17763	3.02555	0.999998	0.579126	22.7456
INTERPRO	IPR011992:EF-Hand type	12	2.20588	0.0168452	52589, 75600, 214593, 74405, 353025, 211482, 70405, 72902, 102502, 207175, 57816, 75568	412	227	17763	2.27916	0.999998	0.557564	22.8469
GOTERM_MF_FAT	GO:0043168~anion binding	6	1.10294	0.0170788	70008, 101772, 13487, 71345, 11722, 209195	286	70	13288	3.98242	0.999674	0.376373	21.7772
GOTERM_BP_FAT	GO:0045664~regulation of neuron differentiation	7	1.28676	0.0171247	19716, 15399, 76484, 235611, 170835, 12484, 17762	275	102	13588	3.39094	1	0.438132	25.1198
INTERPRO	IPR011701:Major facilitator superfamily MFS-1	7	1.28676	0.0171858	72961, 215929, 216867, 59049, 215928, 64051, 18400	412	89	17763	3.39099	0.999998	0.543033	23.254
SP_PIR_KEYWORDS	extracellular matrix	12	2.20588	0.0181738	17395, 114249, 54156, 72902, 19699, 12643, 12159, 329941, 12829, 223838, 22412, 12828	446	213	17854	2.25529	0.996788	0.273073	21.8606
SP_PIR_KEYWORDS	synapse	12	2.20588	0.0181738	11443, 13800, 72961, 210274, 53420, 60510, 64051, 12669, 320405, 224997, 231134, 66259	446	213	17854	2.25529	0.996788	0.273073	21.8606
UP_SEQ_FEATURE	repeat:TPR 3	9	1.65441	0.0181871	74052, 327954, 232943, 74407, 67685, 264134, 192653, 242800, 338348	451	118	16021	2.7094	1	0.990656	25.8376
SP_PIR_KEYWORDS	glycoprotein	109	20.0368	0.0182897	72027, 237175, 12669, 19289, 14275, 81840, 11488, 207911, 26464, 215929, 21832, 215928, 19699, 16147, 58226, 14184, 16008, 13982, 12659, 14012, 17395, 16533, 16866, 19152, 71687, 12484, 53883, 80721, 11553, 77596, 66910, 70945, 66451, 11443, 101772, 235281, 72927, 76509, 76507, 12870, 76257, 64082, 57890, 54403, 105653, 77583, 21802, 11931, 330671, 53419, 54156, 14602, 54672, 14422, 114229, 12560…	446	3600	17854	1.21206	0.996904	0.262205	21.9846
SP_PIR_KEYWORDS	collagen	7	1.28676	0.0184212	17395, 239659, 329941, 12829, 12817, 12828, 23829	446	84	17854	3.33595	0.997031	0.252469	22.125
GOTERM_BP_FAT	GO:0042471~ear morphogenesis	6	1.10294	0.0185831	72088, 12614, 15399, 17910, 60613, 21380	275	76	13588	3.90086	1	0.458424	26.9591
GOTERM_BP_FAT	GO:0045137~development of primary sexual characteristics	7	1.28676	0.0186724	17300, 13363, 14619, 12124, 13982, 57816, 20682	275	104	13588	3.32573	1	0.453335	27.0702
GOTERM_MF_FAT	GO:0046872~metal ion binding	100	18.3824	0.0189804	72027, 12296, 320405, 72168, 22671, 72693, 75600, 11488, 382571, 215929, 215928, 170752, 19699, 58226, 18530, 22781, 72961, 211482, 243373, 380714, 18534, 60613, 12346, 13982, 11722, 106648, 17395, 64406, 71685, 207175, 53883, 14357, 338370, 114602, 22654, 226419, 22062, 101772, 241688, 208583, 235281, 57740, 76507, 12870, 68846, 76257, 70405, 66995, 54403, 57816, 75568, 29861, 11931, 54156, 6909…	286	3850	13288	1.20679	0.999868	0.391103	23.9075
GOTERM_BP_FAT	GO:0042403~thyroid hormone metabolic process	3	0.551471	0.0197617	12971, 214593, 19699	275	11	13588	13.4757	1	0.46579	28.4143
INTERPRO	IPR000048:IQ calmodulin-binding region	7	1.28676	0.0199198	20272, 17910, 75732, 208943, 20686, 69707, 74978	412	92	17763	3.28042	1	0.576199	26.4496
GOTERM_BP_FAT	GO:0021983~pituitary gland development	4	0.735294	0.0201267	214593, 12159, 14632, 14602	275	29	13588	6.8153	1	0.465478	28.8594
GOTERM_BP_FAT	GO:0042401~biogenic amine biosynthetic process	4	0.735294	0.0201267	13195, 170442, 214253, 15186	275	29	13588	6.8153	1	0.465478	28.8594
GOTERM_MF_FAT	GO:0022843~voltage-gated cation channel activity	8	1.47059	0.0203463	20272, 16497, 382571, 12296, 233529, 60613, 58226, 16514	286	128	13288	2.90385	0.999931	0.395991	25.4041
GOTERM_BP_FAT	GO:0006007~glucose catabolic process	5	0.919118	0.0205385	18770, 226265, 239017, 11676, 103988	275	52	13588	4.75105	1	0.465952	29.3584
GOTERM_BP_FAT	GO:0019320~hexose catabolic process	5	0.919118	0.0205385	18770, 226265, 239017, 11676, 103988	275	52	13588	4.75105	1	0.465952	29.3584
GOTERM_MF_FAT	GO:0005267~potassium channel activity	8	1.47059	0.0211341	16497, 16533, 382571, 233529, 60613, 16529, 227632, 16514	286	129	13288	2.88134	0.999952	0.392074	26.2548
SP_PIR_KEYWORDS	developmental protein	31	5.69853	0.0213975	17349, 15399, 12159, 54418, 17703, 13643, 17173, 12817, 17702, 219134, 15400, 101772, 15404, 69852, 19699, 16147, 12614, 13800, 14632, 210719, 19716, 13363, 12162, 21385, 114249, 228598, 15417, 54156, 12589, 53883, 22412	446	814	17854	1.52454	0.998852	0.275582	25.2416
GOTERM_MF_FAT	GO:0005272~sodium channel activity	4	0.735294	0.0215271	20272, 338370, 235281, 20276	286	28	13288	6.63736	0.999961	0.383016	26.6758
GOTERM_BP_FAT	GO:0016337~cell-cell adhesion	11	2.02206	0.0216808	12614, 12560, 18530, 12569, 12556, 53883, 12484, 12817, 20682, 58187, 19273	275	236	13588	2.30305	1	0.478097	30.7256
INTERPRO	IPR000152:EGF-type aspartate/asparagine hydroxylation conserved site	7	1.28676	0.0218982	12614, 114249, 22242, 54156, 53883, 268935, 13386	412	94	17763	3.21062	1	0.591386	28.6841
GOTERM_BP_FAT	GO:0060429~epithelium development	12	2.20588	0.0219789	12808, 12162, 12614, 18530, 13800, 114249, 14184, 12159, 13982, 20682, 14027, 71461	275	271	13588	2.18794	1	0.476556	31.0782
GOTERM_BP_FAT	GO:0035239~tube morphogenesis	9	1.65441	0.0226918	12808, 12162, 12614, 13800, 114249, 12159, 16147, 13982, 71461	275	171	13588	2.60057	1	0.481402	31.9148
GOTERM_BP_FAT	GO:0046365~monosaccharide catabolic process	5	0.919118	0.0232599	18770, 226265, 239017, 11676, 103988	275	54	13588	4.57508	1	0.483897	32.5747
GOTERM_BP_FAT	GO:0006006~glucose metabolic process	8	1.47059	0.0233606	18770, 226265, 18534, 16002, 239017, 11676, 103988, 14120	275	140	13588	2.82348	1	0.479462	32.6909
GOTERM_CC_FAT	GO:0043005~neuron projection	12	2.20588	0.0235077	232943, 210274, 20257, 53420, 19699, 76484, 13982, 12569, 170835, 56226, 17762, 66259	284	245	12504	2.15648	0.99768	0.315542	26.6551
GOTERM_BP_FAT	GO:0016052~carbohydrate catabolic process	6	1.10294	0.0237846	18770, 226265, 239017, 12659, 11676, 103988	275	81	13588	3.66007	1	0.479839	33.1787
UP_SEQ_FEATURE	topological domain:Extracellular	77	14.1544	0.0244053	12560, 72027, 75104, 64051, 237175, 12669, 68957, 12817, 219134, 13491, 329324, 71461, 70008, 207911, 11488, 14619, 215929, 215928, 229302, 227632, 235611, 58226, 12614, 210108, 14184, 72961, 64435, 20276, 53320, 230959, 13386, 14012, 50528, 16533, 230612, 209837, 216867, 96935, 71687, 12556, 14620, 53883, 229706, 19882, 80721, 338370, 11552, 11553, 71345, 494504, 13643, 77596, 83961, 66451, 1144…	451	2174	16021	1.25818	1	0.994711	33.1274
GOTERM_CC_FAT	GO:0005576~extracellular region	51	9.375	0.0245073	19242, 12159, 329941, 214639, 20287, 70008, 26464, 21832, 72902, 19699, 16147, 192199, 223838, 229759, 16008, 11722, 12829, 12828, 50528, 17395, 12162, 13019, 16866, 114249, 67445, 71687, 353287, 16002, 22412, 11815, 22242, 12643, 18188, 67701, 70945, 83961, 30052, 76507, 83691, 12870, 239659, 338417, 266620, 56318, 57890, 23829, 77583, 21802, 13363, 54156, 268935	284	1680	12504	1.33657	0.998213	0.310776	27.6275
UP_SEQ_FEATURE	region of interest:Substrate binding	9	1.65441	0.0247454	23959, 14073, 72269, 18534, 22262, 228550, 103988, 53320, 14120	451	125	16021	2.55768	1	0.989504	33.5061
GOTERM_BP_FAT	GO:0000226~microtubule cytoskeleton organization	7	1.28676	0.0248367	18762, 230872, 24084, 71840, 54418, 17762, 21689	275	111	13588	3.116	1	0.489065	34.3745
GOTERM_BP_FAT	GO:0060562~epithelial tube morphogenesis	7	1.28676	0.0248367	12808, 12614, 13800, 114249, 12159, 13982, 71461	275	111	13588	3.116	1	0.489065	34.3745
SP_PIR_KEYWORDS	tpr repeat	9	1.65441	0.0250764	74052, 327954, 232943, 74407, 67685, 264134, 192653, 242800, 338348	446	141	17854	2.5552	0.999647	0.303243	28.9342
GOTERM_BP_FAT	GO:0045597~positive regulation of cell differentiation	9	1.65441	0.0257154	19716, 12162, 14184, 12159, 16147, 235611, 57816, 17762, 223838	275	175	13588	2.54113	1	0.495496	35.3579
GOTERM_CC_FAT	GO:0031226~intrinsic to plasma membrane	21	3.86029	0.0258558	76257, 12614, 80721, 18530, 233529, 60613, 54403, 53320, 16514, 20272, 16533, 11443, 382571, 74338, 13487, 54672, 18400, 12484, 229706, 114229, 12870	284	552	12504	1.67498	0.998744	0.310031	28.9204
GOTERM_BP_FAT	GO:0021915~neural tube development	6	1.10294	0.0261031	12808, 12614, 13800, 21414, 12159, 71461	275	83	13588	3.57187	1	0.495118	35.7874
GOTERM_MF_FAT	GO:0016765~transferase activity, transferring alkyl or aryl (other than methyl) groups	5	0.919118	0.026676	14859, 14860, 14871, 103140, 14866	286	53	13288	4.38316	0.999997	0.436011	31.9894
GOTERM_CC_FAT	GO:0005902~microvillus	4	0.735294	0.0271553	72088, 17910, 12484, 56226	284	29	12504	6.07285	0.999106	0.308915	30.1462
SP_PIR_KEYWORDS	cilium	6	1.10294	0.0271967	71233, 327954, 75564, 12879, 71840, 237930	446	68	17854	3.53218	0.999821	0.312874	30.985
SP_PIR_KEYWORDS	chloride	6	1.10294	0.0271967	70008, 101772, 13487, 71345, 11722, 209195	446	68	17854	3.53218	0.999821	0.312874	30.985
GOTERM_MF_FAT	GO:0017124~SH3 domain binding	6	1.10294	0.0272709	71233, 14357, 13800, 210274, 170835, 56226	286	79	13288	3.52872	0.999997	0.428909	32.5796
GOTERM_BP_FAT	GO:0006760~folic acid and derivative metabolic process	3	0.551471	0.0272942	19193, 14275, 53320	275	13	13588	11.4025	1	0.505249	37.09
GOTERM_BP_FAT	GO:0022612~gland morphogenesis	6	1.10294	0.0273146	12162, 214593, 21385, 12159, 13982, 20682	275	84	13588	3.52935	1	0.500042	37.1122
GOTERM_BP_FAT	GO:0007605~sensory perception of sound	6	1.10294	0.0273146	72088, 14619, 17910, 60613, 56226, 21380	275	84	13588	3.52935	1	0.500042	37.1122
UP_SEQ_FEATURE	repeat:TPR 4	7	1.28676	0.0277361	74052, 327954, 232943, 74407, 264134, 242800, 338348	451	82	16021	3.03248	1	0.98862	36.7502
GOTERM_CC_FAT	GO:0030426~growth cone	5	0.919118	0.0279401	210274, 20257, 12569, 170835, 17762	284	51	12504	4.31649	0.999273	0.303236	30.877
GOTERM_CC_FAT	GO:0030427~site of polarized growth	5	0.919118	0.0279401	210274, 20257, 12569, 170835, 17762	284	51	12504	4.31649	0.999273	0.303236	30.877
UP_SEQ_FEATURE	repeat:TPR 5	6	1.10294	0.0281076	74052, 327954, 232943, 74407, 242800, 338348	451	61	16021	3.49409	1	0.982272	37.1426
GOTERM_CC_FAT	GO:0044430~cytoskeletal part	27	4.96324	0.0282414	19882, 232943, 56226, 224997, 17762, 66259, 21956, 75050, 210274, 12879, 71840, 229776, 16669, 237930, 327954, 13800, 230872, 17427, 241639, 20276, 432611, 21689, 17910, 208943, 24084, 16578, 207175	284	774	12504	1.53587	0.999328	0.293807	31.1557
GOTERM_BP_FAT	GO:0014032~neural crest cell development	4	0.735294	0.0283413	17300, 18188, 20682, 21380	275	33	13588	5.9892	1	0.507664	38.2146
GOTERM_BP_FAT	GO:0014033~neural crest cell differentiation	4	0.735294	0.0283413	17300, 18188, 20682, 21380	275	33	13588	5.9892	1	0.507664	38.2146
GOTERM_BP_FAT	GO:0030030~cell projection organization	13	2.38971	0.028645	13800, 15399, 232943, 230872, 18188, 13643, 432611, 12162, 24084, 19699, 71840, 12569, 12484	275	319	13588	2.01361	1	0.506112	38.5373
INTERPRO	IPR013032:EGF-like region, conserved site	14	2.57353	0.0287744	12614, 22242, 319482, 13386, 83961, 21802, 70945, 11488, 114249, 54156, 19699, 353287, 53883, 268935	412	310	17763	1.94709	1	0.674094	35.9665
SMART	SM00015:IQ	7	1.28676	0.0288653	20272, 17910, 75732, 208943, 20686, 69707, 74978	232	92	9131	2.99461	0.991556	0.696863	29.8684
SP_PIR_KEYWORDS	DNA binding	13	2.38971	0.02888	17300, 629750, 15399, 21414, 17703, 22654, 326619, 17702, 15400, 17863, 15417, 15404, 20682	446	258	17854	2.01709	0.999896	0.317634	32.574
GOTERM_BP_FAT	GO:0030879~mammary gland development	6	1.10294	0.0298437	21802, 21385, 15417, 12159, 13982, 14602	275	86	13588	3.44727	1	0.515404	39.7952
GOTERM_MF_FAT	GO:0015297~antiporter activity	5	0.919118	0.0300643	76257, 13487, 226999, 54403, 18400	286	55	13288	4.22378	0.999999	0.447169	35.2881
INTERPRO	IPR015422:Pyridoxal phosphate-dependent transferase, major region, subdomain 2	3	0.551471	0.0302383	13195, 15186, 381411	412	12	17763	10.7785	1	0.674673	37.4243
UP_SEQ_FEATURE	repeat:TPR 1	9	1.65441	0.0303396	74052, 327954, 232943, 74407, 67685, 264134, 192653, 242800, 338348	451	130	16021	2.4593	1	0.980199	39.4527
UP_SEQ_FEATURE	repeat:TPR 2	9	1.65441	0.0303396	74052, 327954, 232943, 74407, 67685, 264134, 192653, 242800, 338348	451	130	16021	2.4593	1	0.980199	39.4527
GOTERM_CC_FAT	GO:0030136~clathrin-coated vesicle	7	1.28676	0.0306262	110058, 72961, 53420, 60510, 64051, 320405, 17751	284	104	12504	2.96343	0.999641	0.302697	33.3252
KEGG_PATHWAY	mmu00010:Glycolysis / Gluconeogenesis	5	0.919118	0.0312144	18770, 18534, 11676, 103988, 14120	102	68	5738	4.13639	0.959356	0.798397	29.7171
GOTERM_BP_FAT	GO:0030878~thyroid gland development	3	0.551471	0.031426	15400, 214593, 21380	275	14	13588	10.5881	1	0.528691	41.4188
GOTERM_BP_FAT	GO:0045596~negative regulation of cell differentiation	9	1.65441	0.0314771	19716, 12162, 15399, 15404, 12159, 16147, 17751, 12484, 20682	275	182	13588	2.4434	1	0.524109	41.4706
GOTERM_BP_FAT	GO:0051186~cofactor metabolic process	9	1.65441	0.0314771	26897, 104158, 14871, 26464, 103140, 19193, 14275, 103988, 53320	275	182	13588	2.4434	1	0.524109	41.4706
SP_PIR_KEYWORDS	sodium channel	4	0.735294	0.0317644	20272, 338370, 235281, 20276	446	28	17854	5.71877	0.999959	0.332451	35.2182
GOTERM_BP_FAT	GO:0008406~gonad development	6	1.10294	0.0325157	17300, 13363, 12124, 13982, 57816, 20682	275	88	13588	3.36893	1	0.530699	42.5128
GOTERM_BP_FAT	GO:0044275~cellular carbohydrate catabolic process	5	0.919118	0.0326893	18770, 226265, 239017, 11676, 103988	275	60	13588	4.11758	1	0.527589	42.6854
GOTERM_MF_FAT	GO:0008201~heparin binding	6	1.10294	0.0328211	12162, 19242, 12159, 192199, 12817, 76507	286	83	13288	3.35867	1	0.463158	37.8617
INTERPRO	IPR018248:EF hand	8	1.47059	0.0339268	52589, 214593, 211482, 70405, 102502, 207175, 57816, 75568	412	132	17763	2.61297	1	0.700281	40.9612
KEGG_PATHWAY	mmu04910:Insulin signaling pathway	7	1.28676	0.0341415	18770, 18762, 19017, 70405, 18534, 103988, 14120	102	138	5738	2.85351	0.970059	0.689481	32.0427
KEGG_PATHWAY	mmu00310:Lysine degradation	4	0.735294	0.0348187	170442, 30956, 239017, 19193	102	41	5738	5.48828	0.972107	0.591328	32.5707
GOTERM_MF_FAT	GO:0005539~glycosaminoglycan binding	7	1.28676	0.0360315	12162, 19242, 72902, 12159, 192199, 12817, 76507	286	114	13288	2.8529	1	0.481968	40.7387
GOTERM_MF_FAT	GO:0019887~protein kinase regulator activity	5	0.919118	0.0375713	20686, 12569, 12484, 66353, 66259	286	59	13288	3.93742	1	0.483639	42.0741
GOTERM_CC_FAT	GO:0005578~proteinaceous extracellular matrix	13	2.38971	0.0378893	19242, 12643, 329941, 12159, 12829, 12828, 17395, 114249, 54156, 72902, 19699, 223838, 22412	284	297	12504	1.92716	0.999947	0.348346	39.5497
GOTERM_BP_FAT	GO:0001558~regulation of cell growth	6	1.10294	0.0382958	11684, 22062, 72269, 16008, 27281, 17762	275	92	13588	3.22245	1	0.580556	48.002
GOTERM_BP_FAT	GO:0050954~sensory perception of mechanical stimulus	6	1.10294	0.0382958	72088, 14619, 17910, 60613, 56226, 21380	275	92	13588	3.22245	1	0.580556	48.002
INTERPRO	IPR008160:Collagen triple helix repeat	6	1.10294	0.0396798	239659, 329941, 12829, 12817, 12828, 23829	412	81	17763	3.19364	1	0.741268	46.1068
GOTERM_BP_FAT	GO:0051129~negative regulation of cellular component organization	6	1.10294	0.0398327	80708, 17703, 13982, 170835, 56226, 17762	275	93	13588	3.1878	1	0.590174	49.3763
GOTERM_BP_FAT	GO:0030046~parallel actin filament bundle formation	2	0.367647	0.0399245	72088, 56226	275	2	13588	49.4109	1	0.586062	49.4573
GOTERM_BP_FAT	GO:0048704~embryonic skeletal system morphogenesis	5	0.919118	0.0400502	15400, 15399, 15404, 12159, 21380	275	64	13588	3.86023	1	0.582334	49.568
INTERPRO	IPR002048:Calcium-binding EF-hand	8	1.47059	0.0402282	52589, 75600, 214593, 211482, 70405, 102502, 207175, 75568	412	137	17763	2.51761	1	0.731233	46.5748
SP_PIR_KEYWORDS	phosphatidylinositol linkage	3	0.551471	0.0403213	23959, 22242, 12484	446	13	17854	9.23801	0.999997	0.390712	42.5086
GOTERM_BP_FAT	GO:0032330~regulation of chondrocyte differentiation	3	0.551471	0.0403647	12159, 16147, 20682	275	16	13588	9.26455	1	0.580417	49.8441
GOTERM_BP_FAT	GO:0060560~developmental growth involved in morphogenesis	3	0.551471	0.0403647	12159, 13982, 20682	275	16	13588	9.26455	1	0.580417	49.8441
GOTERM_BP_FAT	GO:0021536~diencephalon development	4	0.735294	0.0407395	214593, 12159, 14632, 14602	275	38	13588	5.20115	1	0.579092	50.1711
GOTERM_BP_FAT	GO:0001763~morphogenesis of a branching structure	7	1.28676	0.0409287	12162, 114249, 12159, 16147, 13982, 12817, 20682	275	125	13588	2.76701	1	0.576118	50.3354
GOTERM_BP_FAT	GO:0007169~transmembrane receptor protein tyrosine kinase signaling pathway	9	1.65441	0.0411498	21802, 19882, 19716, 17300, 14184, 18188, 13643, 231134, 71461	275	192	13588	2.31614	1	0.573486	50.5268
GOTERM_BP_FAT	GO:0030155~regulation of cell adhesion	6	1.10294	0.0414067	11684, 114249, 54156, 12484, 57816, 14422	275	94	13588	3.15389	1	0.571226	50.7484
GOTERM_MF_FAT	GO:0030955~potassium ion binding	7	1.28676	0.0415326	16497, 18770, 11931, 382571, 60613, 227632, 16514	286	118	13288	2.75619	1	0.506378	45.3823
GOTERM_MF_FAT	GO:0043176~amine binding	5	0.919118	0.0416927	11443, 80721, 12669, 14275, 13491	286	61	13288	3.80832	1	0.49557	45.5122
GOTERM_BP_FAT	GO:0003006~reproductive developmental process	11	2.02206	0.0420022	72930, 17300, 13363, 14619, 12124, 21414, 12159, 13982, 56739, 57816, 20682	275	264	13588	2.05879	1	0.572012	51.2583
GOTERM_BP_FAT	GO:0035295~tube development	11	2.02206	0.0420022	12808, 17300, 12162, 12614, 13800, 114249, 12159, 16147, 14632, 13982, 71461	275	264	13588	2.05879	1	0.572012	51.2583
GOTERM_BP_FAT	GO:0046164~alcohol catabolic process	5	0.919118	0.0420259	18770, 226265, 239017, 11676, 103988	275	65	13588	3.80084	1	0.567768	51.2784
GOTERM_BP_FAT	GO:0040007~growth	9	1.65441	0.0422164	17300, 12162, 214593, 15451, 12159, 16147, 214253, 13982, 20682	275	193	13588	2.30414	1	0.565051	51.4405
GOTERM_CC_FAT	GO:0005615~extracellular space	19	3.49265	0.0423566	229759, 16008, 12159, 11722, 21802, 17395, 13363, 12162, 13019, 21832, 30052, 26464, 19699, 16002, 16147, 192199, 223838, 76507, 12870	284	511	12504	1.63706	0.999984	0.36862	43.107
UP_SEQ_FEATURE	domain:C1q	4	0.735294	0.0428965	70945, 239659, 329941, 23829	451	28	16021	5.07475	1	0.993742	51.0326
GOTERM_CC_FAT	GO:0005911~cell-cell junction	9	1.65441	0.0431256	12560, 18762, 14619, 58220, 56460, 14620, 12817, 58187, 14027	284	173	12504	2.29048	0.999987	0.362148	43.6995
GOTERM_BP_FAT	GO:0001843~neural tube closure	4	0.735294	0.0434976	12808, 12614, 13800, 71461	275	39	13588	5.06779	1	0.571791	52.5169
GOTERM_BP_FAT	GO:0060606~tube closure	4	0.735294	0.0434976	12808, 12614, 13800, 71461	275	39	13588	5.06779	1	0.571791	52.5169
GOTERM_CC_FAT	GO:0005903~brush border	4	0.735294	0.0440855	140494, 13487, 226999, 56226	284	35	12504	5.03179	0.99999	0.357378	44.4311
GOTERM_CC_FAT	GO:0032420~stereocilium	3	0.551471	0.0441452	72088, 17910, 56226	284	15	12504	8.80563	0.99999	0.347151	44.4762
GOTERM_MF_FAT	GO:0019888~protein phosphatase regulator activity	4	0.735294	0.0443925	72930, 269643, 19049, 57816	286	37	13288	5.02287	1	0.506059	47.6605
GOTERM_MF_FAT	GO:0022839~ion gated channel activity	3	0.551471	0.0451341	16533, 101772, 227632	286	16	13288	8.71154	1	0.500553	48.2365
GOTERM_BP_FAT	GO:0042127~regulation of cell proliferation	18	3.30882	0.045287	11684, 14184, 21414, 213208, 12159, 14632, 13982, 57816, 17702, 21802, 19716, 12162, 15400, 16147, 14602, 12484, 20682, 114229	275	538	13588	1.65315	1	0.582495	53.9829
INTERPRO	IPR010977:Aromatic-L-amino-acid decarboxylase	2	0.367647	0.0457419	13195, 15186	412	2	17763	43.1141	1	0.762679	51.0735
INTERPRO	IPR019734:Tetratricopeptide repeat	7	1.28676	0.0458132	74052, 232943, 74407, 67685, 192653, 242800, 338348	412	112	17763	2.69463	1	0.749734	51.1293
INTERPRO	IPR003409:MORN motif	3	0.551471	0.0459705	226123, 76866, 22092	412	15	17763	8.62282	1	0.737791	51.2521
GOTERM_BP_FAT	GO:0042472~inner ear morphogenesis	5	0.919118	0.04614	72088, 12614, 17910, 60613, 21380	275	67	13588	3.68738	1	0.585197	54.6667
GOTERM_BP_FAT	GO:0055085~transmembrane transport	16	2.94118	0.046333	16497, 338370, 80721, 72961, 72027, 140494, 64051, 60613, 71803, 382571, 215929, 230612, 13487, 22626, 58226, 18400	275	460	13588	1.71864	1	0.582539	54.82
GOTERM_BP_FAT	GO:0048608~reproductive structure development	7	1.28676	0.0479697	17300, 13363, 12124, 12159, 13982, 57816, 20682	275	130	13588	2.66059	1	0.591354	56.1012
GOTERM_BP_FAT	GO:0048705~skeletal system morphogenesis	7	1.28676	0.0479697	15400, 15399, 15404, 12159, 12817, 20682, 21380	275	130	13588	2.66059	1	0.591354	56.1012
GOTERM_BP_FAT	GO:0007411~axon guidance	6	1.10294	0.0480755	12162, 15399, 13800, 19699, 12569, 13643	275	98	13588	3.02516	1	0.588049	56.1828
GOTERM_CC_FAT	GO:0005856~cytoskeleton	35	6.43382	0.048373	19882, 72930, 67586, 232943, 223650, 54418, 56226, 224997, 17762, 21956, 66259, 14027, 75050, 210274, 12879, 270162, 71840, 16669, 229776, 237930, 75564, 327954, 13800, 230872, 17427, 241639, 20276, 432611, 21689, 17910, 385354, 24084, 208943, 16578, 207175	284	1122	12504	1.37343	0.999997	0.36336	47.5928
GOTERM_CC_FAT	GO:0031012~extracellular matrix	13	2.38971	0.0485812	19242, 12643, 329941, 12159, 12829, 12828, 17395, 114249, 54156, 72902, 19699, 223838, 22412	284	309	12504	1.85232	0.999997	0.354613	47.742
INTERPRO	IPR018249:EF-HAND 2	10	1.83824	0.0491601	52589, 75600, 214593, 353025, 211482, 70405, 102502, 207175, 57816, 75568	412	205	17763	2.10313	1	0.749091	53.682
UP_SEQ_FEATURE	domain:MAM	3	0.551471	0.0500449	114249, 54156, 19273	451	13	16021	8.19768	1	0.995688	56.6605
SP_PIR_KEYWORDS	kinase	26	4.77941	0.0502334	19882, 19092, 332110, 26559, 103988, 226419, 26448, 18762, 16548, 208583, 57740, 12569, 63828, 74354, 14184, 18534, 76484, 214253, 225724, 228550, 13384, 18770, 194231, 102448, 80708, 117229	446	707	17854	1.47216	1	0.449799	50.0012
UP_SEQ_FEATURE	domain:EGF-like 5; calcium-binding	4	0.735294	0.0510416	12614, 114249, 54156, 53883	451	30	16021	4.73644	1	0.994085	57.3951
SP_PIR_KEYWORDS	basement membrane	4	0.735294	0.0520585	54156, 329941, 12829, 12828	446	34	17854	4.70958	1	0.449889	51.2781
GOTERM_BP_FAT	GO:0014020~primary neural tube formation	4	0.735294	0.0523137	12808, 12614, 13800, 71461	275	42	13588	4.7058	1	0.615736	59.338
SP_PIR_KEYWORDS	sh3-binding	5	0.919118	0.0534893	71233, 14357, 13800, 210274, 170835	446	57	17854	3.51153	1	0.447515	52.2579
SMART	SM00698:MORN	3	0.551471	0.0538914	226123, 76866, 22092	232	15	9131	7.87155	0.99988	0.835685	48.8826
GOTERM_MF_FAT	GO:0019208~phosphatase regulator activity	4	0.735294	0.053894	72930, 269643, 19049, 57816	286	40	13288	4.64615	1	0.553704	54.6105
KEGG_PATHWAY	mmu04930:Type II diabetes mellitus	4	0.735294	0.0544629	18770, 18762, 103988, 16514	102	49	5738	4.59224	0.996504	0.677368	46.3534
SP_PIR_KEYWORDS	cell adhesion	16	2.94118	0.0545329	12560, 18530, 56460, 241639, 329941, 12817, 19273, 230959, 71461, 12828, 14012, 114249, 54156, 19699, 72927, 12556	446	380	17854	1.68553	1	0.442928	52.961
GOTERM_BP_FAT	GO:0045793~positive regulation of cell size	3	0.551471	0.0553034	11684, 22062, 17762	275	19	13588	7.80172	1	0.632686	61.4338
GOTERM_BP_FAT	GO:0019318~hexose metabolic process	8	1.47059	0.0553636	18770, 226265, 18534, 16002, 239017, 11676, 103988, 14120	275	169	13588	2.33898	1	0.629078	61.4749
UP_SEQ_FEATURE	site:Cleavage; by collagenase	2	0.367647	0.055389	12829, 12828	451	2	16021	35.5233	1	0.994379	60.4649
UP_SEQ_FEATURE	region of interest:7S domain	2	0.367647	0.055389	12829, 12828	451	2	16021	35.5233	1	0.994379	60.4649
GOTERM_BP_FAT	GO:0045785~positive regulation of cell adhesion	4	0.735294	0.0554294	11684, 114249, 54156, 12484	275	43	13588	4.59636	1	0.625551	61.5199
UP_SEQ_FEATURE	domain:SRCR	3	0.551471	0.0573256	50528, 15451, 53419	451	14	16021	7.61213	1	0.993329	61.7644
GOTERM_CC_FAT	GO:0005887~integral to plasma membrane	19	3.49265	0.0574048	76257, 12614, 18530, 80721, 233529, 60613, 54403, 53320, 16514, 20272, 16533, 11443, 382571, 74338, 13487, 54672, 18400, 229706, 114229	284	531	12504	1.5754	1	0.394987	53.717
GOTERM_MF_FAT	GO:0030247~polysaccharide binding	7	1.28676	0.0575036	12162, 19242, 72902, 12159, 192199, 12817, 76507	286	128	13288	2.54087	1	0.566691	57.0181
GOTERM_MF_FAT	GO:0001871~pattern binding	7	1.28676	0.0575036	12162, 19242, 72902, 12159, 192199, 12817, 76507	286	128	13288	2.54087	1	0.566691	57.0181
SP_PIR_KEYWORDS	membrane	154	28.3088	0.0575758	58220, 12296, 72027, 75104, 74559, 237175, 12669, 320405, 68957, 19289, 231134, 14275, 71893, 81840, 110058, 207911, 11488, 14619, 382571, 26464, 215929, 215928, 269788, 231832, 16147, 58226, 66371, 68344, 18530, 14184, 72961, 380714, 60613, 232146, 230959, 14012, 27276, 16533, 71685, 71687, 14620, 53883, 12484, 230751, 77522, 72930, 230822, 80721, 338370, 11552, 11553, 14073, 224997, 66259, 7759…	446	5507	17854	1.11945	1	0.450495	54.9569
INTERPRO	IPR001565:Synaptotagmin	3	0.551471	0.0577759	110058, 53420, 60510	412	17	17763	7.60837	1	0.793209	59.6917
KEGG_PATHWAY	mmu04512:ECM-receptor interaction	5	0.919118	0.0578375	114249, 64051, 19699, 12643, 12829	102	83	5738	3.38885	0.997564	0.633182	48.4445
SMART	SM00054:EFh	8	1.47059	0.0588271	52589, 75600, 214593, 211482, 70405, 102502, 207175, 75568	232	137	9131	2.29826	0.999949	0.807387	52.0209
GOTERM_BP_FAT	GO:0030908~protein splicing	2	0.367647	0.0592872	13363, 16147	275	3	13588	32.9406	1	0.647109	64.0689
GOTERM_BP_FAT	GO:0010159~specification of organ position	2	0.367647	0.0592872	15400, 12159	275	3	13588	32.9406	1	0.647109	64.0689
GOTERM_BP_FAT	GO:0060686~negative regulation of prostatic bud formation	2	0.367647	0.0592872	12162, 12159	275	3	13588	32.9406	1	0.647109	64.0689
GOTERM_BP_FAT	GO:0016539~intein-mediated protein splicing	2	0.367647	0.0592872	13363, 16147	275	3	13588	32.9406	1	0.647109	64.0689
GOTERM_BP_FAT	GO:0033628~regulation of cell adhesion mediated by integrin	2	0.367647	0.0592872	12484, 57816	275	3	13588	32.9406	1	0.647109	64.0689
UP_SEQ_FEATURE	domain:EGF-like 4; calcium-binding	4	0.735294	0.0598766	12614, 114249, 54156, 53883	451	32	16021	4.44041	1	0.992646	63.415
INTERPRO	IPR001881:EGF-like calcium-binding	6	1.10294	0.0599825	114249, 22242, 54156, 53883, 268935, 13386	412	91	17763	2.84269	1	0.794752	61.1092
INTERPRO	IPR011990:Tetratricopeptide-like helical	8	1.47059	0.0600188	74052, 232943, 74407, 67685, 264134, 192653, 242800, 338348	412	150	17763	2.29942	1	0.784201	61.1321
GOTERM_MF_FAT	GO:0008509~anion transmembrane transporter activity	7	1.28676	0.0610843	101772, 72961, 13487, 71345, 54403, 18400, 209195	286	130	13288	2.50178	1	0.578475	59.2886
UP_SEQ_FEATURE	domain:IQ	5	0.919118	0.061235	71233, 75732, 20686, 69707, 74978	451	53	16021	3.35125	1	0.99119	64.2665
GOTERM_CC_FAT	GO:0032421~stereocilium bundle	3	0.551471	0.0615513	72088, 17910, 56226	284	18	12504	7.33803	1	0.407	56.3011
GOTERM_BP_FAT	GO:0003007~heart morphogenesis	5	0.919118	0.0622364	17300, 21385, 17702, 21956, 21380	275	74	13588	3.33857	1	0.661619	65.9096
GOTERM_CC_FAT	GO:0030135~coated vesicle	7	1.28676	0.0625226	110058, 72961, 53420, 60510, 64051, 320405, 17751	284	124	12504	2.48546	1	0.402191	56.8869
GOTERM_MF_FAT	GO:0008092~cytoskeletal protein binding	15	2.75735	0.0625823	73721, 13800, 232943, 230872, 98845, 14632, 54418, 56226, 17762, 20276, 17910, 102502, 208943, 80708, 12569	286	414	13288	1.68339	1	0.57703	60.205
PIR_SUPERFAMILY	PIRSF038554:alpha-2 adrenergic receptor	2	0.367647	0.0628045	11552, 11553	175	3	8136	30.9943	0.999998	0.930912	55.8214
PIR_SUPERFAMILY	PIRSF009400:hedgehog protein	2	0.367647	0.0628045	13363, 16147	175	3	8136	30.9943	0.999998	0.930912	55.8214
PIR_SUPERFAMILY	PIRSF009400:Peptidase_C46	2	0.367647	0.0628045	13363, 16147	175	3	8136	30.9943	0.999998	0.930912	55.8214
PIR_SUPERFAMILY	PIRSF038671:cadherin EGF LAG seven-pass G-type receptors	2	0.367647	0.0628045	12614, 53883	175	3	8136	30.9943	0.999998	0.930912	55.8214
KEGG_PATHWAY	mmu00480:Glutathione metabolism	4	0.735294	0.0629415	14859, 14860, 14871, 14866	102	52	5738	4.3273	0.998593	0.608588	51.4665
GOTERM_MF_FAT	GO:0004938~alpha2-adrenergic receptor activity	2	0.367647	0.0629782	11552, 11553	286	3	13288	30.9744	1	0.569161	60.4439
INTERPRO	IPR000998:MAM	3	0.551471	0.0640292	114249, 54156, 19273	412	18	17763	7.18568	1	0.795687	63.5883
GOTERM_BP_FAT	GO:0010941~regulation of cell death	18	3.30882	0.0642209	17300, 11684, 14184, 12124, 21414, 12159, 13982, 72168, 17702, 12828, 17395, 12162, 22062, 16147, 12569, 12484, 223838, 20682	275	563	13588	1.57974	1	0.669665	67.0979
GOTERM_MF_FAT	GO:0015300~solute:solute antiporter activity	4	0.735294	0.0642839	13487, 226999, 54403, 18400	286	43	13288	4.322	1	0.566917	61.2226
SMART	SM00028:TPR	7	1.28676	0.0643894	74052, 232943, 74407, 67685, 192653, 242800, 338348	232	112	9131	2.45986	0.999981	0.78771	55.345
SP_PIR_KEYWORDS	gluconeogenesis	3	0.551471	0.0658821	18534, 11676, 14120	446	17	17854	7.06436	1	0.486558	60.013
GOTERM_BP_FAT	GO:0006575~cellular amino acid derivative metabolic process	7	1.28676	0.0659544	13195, 14871, 26464, 170442, 103140, 214253, 15186	275	141	13588	2.45302	1	0.675948	68.1039
GOTERM_BP_FAT	GO:0007517~muscle organ development	8	1.47059	0.0659717	17300, 21385, 69852, 16147, 210719, 231134, 21956, 21380	275	176	13588	2.24595	1	0.672299	68.1138
GOTERM_BP_FAT	GO:0048878~chemical homeostasis	13	2.38971	0.0671841	72027, 380714, 64051, 17751, 72168, 54403, 57816, 103988, 13491, 11443, 226999, 14602, 12484	275	365	13588	1.75984	1	0.675478	68.7999
GOTERM_BP_FAT	GO:0008361~regulation of cell size	6	1.10294	0.0673728	11684, 22062, 72269, 15451, 13982, 17762	275	108	13588	2.74505	1	0.672868	68.9055
GOTERM_MF_FAT	GO:0019200~carbohydrate kinase activity	3	0.551471	0.0675963	102448, 16548, 103988	286	20	13288	6.96923	1	0.576114	63.1345
INTERPRO	IPR001767:Peptidase C46, hedgehog protein, hint region	2	0.367647	0.067824	13363, 16147	412	3	17763	28.7427	1	0.804956	65.7781
INTERPRO	IPR001657:Peptidase C46, hedgehog protein	2	0.367647	0.067824	13363, 16147	412	3	17763	28.7427	1	0.804956	65.7781
INTERPRO	IPR000320:Hedgehog amino-terminal signaling region	2	0.367647	0.067824	13363, 16147	412	3	17763	28.7427	1	0.804956	65.7781
INTERPRO	IPR015695:Adrenergic receptor, alpha-2A/2B/2C	2	0.367647	0.067824	11552, 11553	412	3	17763	28.7427	1	0.804956	65.7781
INTERPRO	IPR003586:Hedgehog/intein hint domain, C-terminal	2	0.367647	0.067824	13363, 16147	412	3	17763	28.7427	1	0.804956	65.7781
INTERPRO	IPR006141:Intein splicing site	2	0.367647	0.067824	13363, 16147	412	3	17763	28.7427	1	0.804956	65.7781
INTERPRO	IPR003587:Hedgehog/intein hint, N-terminal	2	0.367647	0.067824	13363, 16147	412	3	17763	28.7427	1	0.804956	65.7781
INTERPRO	IPR006589:Glycosyl hydrolase, family 13, subfamily, catalytic region	2	0.367647	0.067824	11722, 20532	412	3	17763	28.7427	1	0.804956	65.7781
GOTERM_BP_FAT	GO:0014031~mesenchymal cell development	4	0.735294	0.0687458	17300, 18188, 20682, 21380	275	47	13588	4.20518	1	0.676869	69.6633
GOTERM_BP_FAT	GO:0010975~regulation of neuron projection development	4	0.735294	0.0687458	76484, 235611, 170835, 17762	275	47	13588	4.20518	1	0.676869	69.6633
GOTERM_BP_FAT	GO:0051094~positive regulation of developmental process	9	1.65441	0.0689014	19716, 12162, 14184, 12159, 16147, 235611, 57816, 17762, 223838	275	214	13588	2.07803	1	0.674126	69.7481
INTERPRO	IPR001440:Tetratricopeptide TPR-1	6	1.10294	0.069488	74052, 232943, 74407, 67685, 242800, 338348	412	95	17763	2.72299	1	0.803445	66.699
KEGG_PATHWAY	mmu00340:Histidine metabolism	3	0.551471	0.0708156	13195, 15186, 76507	102	25	5738	6.75059	0.9994	0.604372	55.8136
GOTERM_MF_FAT	GO:0003777~microtubule motor activity	5	0.919118	0.0715399	327954, 75050, 232943, 16578, 432611	286	73	13288	3.1823	1	0.588081	65.2963
GOTERM_MF_FAT	GO:0019207~kinase regulator activity	5	0.919118	0.0715399	20686, 12569, 12484, 66353, 66259	286	73	13288	3.1823	1	0.588081	65.2963
GOTERM_BP_FAT	GO:0001974~blood vessel remodeling	3	0.551471	0.0718444	17300, 15400, 21380	275	22	13588	6.73785	1	0.686387	71.3102
KEGG_PATHWAY	mmu05217:Basal cell carcinoma	4	0.735294	0.0719944	21414, 12159, 14632, 22412	102	55	5738	4.09127	0.999472	0.56764	56.4329
GOTERM_BP_FAT	GO:0048666~neuron development	11	2.02206	0.0721328	12162, 13019, 22062, 15399, 13800, 19699, 16147, 18188, 12569, 13643, 12484	275	292	13588	1.86137	1	0.684386	71.4591
GOTERM_BP_FAT	GO:0042398~cellular amino acid derivative biosynthetic process	4	0.735294	0.0722817	13195, 170442, 214253, 15186	275	48	13588	4.11758	1	0.68168	71.5357
GOTERM_BP_FAT	GO:0051216~cartilage development	5	0.919118	0.0725988	12162, 15400, 14184, 12159, 20682	275	78	13588	3.16737	1	0.679882	71.6983
GOTERM_BP_FAT	GO:0016331~morphogenesis of embryonic epithelium	5	0.919118	0.0725988	12808, 12614, 18530, 13800, 71461	275	78	13588	3.16737	1	0.679882	71.6983
SMART	SM00642:Aamy	2	0.367647	0.0739994	11722, 20532	232	3	9131	26.2385	0.999996	0.791212	60.5945
SMART	SM00306:HintN	2	0.367647	0.0739994	13363, 16147	232	3	9131	26.2385	0.999996	0.791212	60.5945
SMART	SM00305:HintC	2	0.367647	0.0739994	13363, 16147	232	3	9131	26.2385	0.999996	0.791212	60.5945
UP_SEQ_FEATURE	domain:EGF-like 3; calcium-binding	4	0.735294	0.0743637	12614, 22242, 53883, 268935	451	35	16021	4.0598	1	0.995768	71.5904
SMART	SM00137:MAM	3	0.551471	0.074765	114249, 54156, 19273	232	18	9131	6.55963	0.999997	0.755214	60.9874
SP_PIR_KEYWORDS	potassium	7	1.28676	0.0749137	16497, 18770, 11931, 382571, 60613, 227632, 16514	446	118	17854	2.37474	1	0.522202	64.911
SP_PIR_KEYWORDS	hydroxylation	5	0.919118	0.0753529	12614, 53417, 329941, 53883, 12829	446	64	17854	3.12745	1	0.51384	65.1345
GOTERM_BP_FAT	GO:0040008~regulation of growth	10	1.83824	0.0755806	17300, 11684, 22062, 30052, 72269, 16008, 72927, 14602, 27281, 17762	275	256	13588	1.93011	1	0.691686	73.1843
GOTERM_BP_FAT	GO:0048762~mesenchymal cell differentiation	4	0.735294	0.0758974	17300, 18188, 20682, 21380	275	49	13588	4.03354	1	0.68989	73.3377
GOTERM_MF_FAT	GO:0003774~motor activity	7	1.28676	0.076703	327954, 75050, 232943, 17910, 208943, 16578, 432611	286	138	13288	2.35674	1	0.605336	67.9487
INTERPRO	IPR006209:EGF	7	1.28676	0.0770305	21802, 83961, 70945, 12614, 53883, 268935, 13386	412	128	17763	2.3578	1	0.827769	70.5903
SP_PIR_KEYWORDS	neurotransmitter receptor	4	0.735294	0.0771916	11443, 11553, 12669, 13491	446	40	17854	4.00314	1	0.512474	66.0555
GOTERM_BP_FAT	GO:0045893~positive regulation of transcription, DNA-dependent	14	2.57353	0.0781522	17300, 15399, 12159, 14632, 57816, 21380, 19017, 12162, 22062, 15417, 15404, 16147, 242466, 20682	275	416	13588	1.66287	1	0.697596	74.4066
GOTERM_BP_FAT	GO:0060737~prostate gland morphogenetic growth	2	0.367647	0.0782607	13982, 20682	275	4	13588	24.7055	1	0.694813	74.457
GOTERM_BP_FAT	GO:0060592~mammary gland formation	2	0.367647	0.0782607	21385, 12159	275	4	13588	24.7055	1	0.694813	74.457
GOTERM_BP_FAT	GO:0022408~negative regulation of cell-cell adhesion	2	0.367647	0.0782607	12484, 14422	275	4	13588	24.7055	1	0.694813	74.457
PIR_SUPERFAMILY	PIRSF002350:calmodulin	3	0.551471	0.0794624	52589, 75600, 70405	175	22	8136	6.33974	1	0.941732	64.7534
GOTERM_BP_FAT	GO:0060485~mesenchyme development	4	0.735294	0.0795915	17300, 18188, 20682, 21380	275	50	13588	3.95287	1	0.697899	75.0677
GOTERM_MF_FAT	GO:0030246~carbohydrate binding	12	2.20588	0.0804001	233274, 12162, 71685, 19242, 72902, 353287, 12159, 12484, 192199, 12817, 103988, 76507	286	317	13288	1.7588	1	0.614281	69.7308
SMART	SM00179:EGF_CA	6	1.10294	0.0804469	114249, 22242, 54156, 53883, 268935, 13386	232	91	9131	2.59502	0.999999	0.74514	63.7924
UP_SEQ_FEATURE	domain:Cadherin 6	3	0.551471	0.0811133	12614, 12556, 53883	451	17	16021	6.26881	1	0.996544	74.7824
UP_SEQ_FEATURE	site:Implicated in ligand binding	2	0.367647	0.0819247	11552, 11553	451	3	16021	23.6822	1	0.995663	75.1426
UP_SEQ_FEATURE	lipid moiety-binding region:Cholesterol glycine ester	2	0.367647	0.0819247	13363, 16147	451	3	16021	23.6822	1	0.995663	75.1426
UP_SEQ_FEATURE	site:Involved in auto-cleavage	2	0.367647	0.0819247	13363, 16147	451	3	16021	23.6822	1	0.995663	75.1426
UP_SEQ_FEATURE	site:Essential for auto-cleavage	2	0.367647	0.0819247	13363, 16147	451	3	16021	23.6822	1	0.995663	75.1426
UP_SEQ_FEATURE	site:Involved in cholesterol transfer	2	0.367647	0.0819247	13363, 16147	451	3	16021	23.6822	1	0.995663	75.1426
UP_SEQ_FEATURE	glycosylation site:O-linked (GalNAc...); partial	2	0.367647	0.0819247	12484, 13386	451	3	16021	23.6822	1	0.995663	75.1426
UP_SEQ_FEATURE	domain:Laminin EGF-like	2	0.367647	0.0819247	12614, 53883	451	3	16021	23.6822	1	0.995663	75.1426
UP_SEQ_FEATURE	lipid moiety-binding region:N-palmitoyl cysteine	2	0.367647	0.0819247	13363, 16147	451	3	16021	23.6822	1	0.995663	75.1426
GOTERM_BP_FAT	GO:0051254~positive regulation of RNA metabolic process	14	2.57353	0.0824172	17300, 15399, 12159, 14632, 57816, 21380, 19017, 12162, 22062, 15417, 15404, 16147, 242466, 20682	275	419	13588	1.65096	1	0.707791	76.319
PIR_SUPERFAMILY	PIRSF037309:serine/threonine-protein phosphatase 2A, subunit B55	2	0.367647	0.0828551	72930, 269643	175	4	8136	23.2457	1	0.921548	66.355
PIR_SUPERFAMILY	PIRSF037309:PP2A_PR55	2	0.367647	0.0828551	72930, 269643	175	4	8136	23.2457	1	0.921548	66.355
GOTERM_BP_FAT	GO:0006091~generation of precursor metabolites and energy	10	1.83824	0.0829388	18770, 19017, 226265, 140494, 30956, 18534, 239017, 11676, 72168, 103988	275	261	13588	1.89314	1	0.706964	76.5435
GOTERM_MF_FAT	GO:0008083~growth factor activity	7	1.28676	0.0830923	21802, 83961, 12162, 19242, 16002, 12159, 18188	286	141	13288	2.3066	1	0.618061	70.97
GOTERM_CC_FAT	GO:0005604~basement membrane	5	0.919118	0.0833617	114249, 54156, 329941, 12829, 12828	284	73	12504	3.01563	1	0.48962	67.8348
GOTERM_BP_FAT	GO:0001841~neural tube formation	4	0.735294	0.0833625	12808, 12614, 13800, 71461	275	51	13588	3.87537	1	0.705709	76.7243
GOTERM_BP_FAT	GO:0048701~embryonic cranial skeleton morphogenesis	3	0.551471	0.0836419	15399, 12159, 21380	275	24	13588	6.17636	1	0.703822	76.8429
UP_SEQ_FEATURE	domain:Cadherin 5	4	0.735294	0.0848002	12614, 12560, 12556, 53883	451	37	16021	3.84035	1	0.995353	76.3806
SP_PIR_KEYWORDS	motor protein	7	1.28676	0.0874042	327954, 75050, 232943, 17910, 208943, 16578, 432611	446	123	17854	2.27821	1	0.548515	70.7741
GOTERM_CC_FAT	GO:0031594~neuromuscular junction	3	0.551471	0.0876607	64051, 12569, 231134	284	22	12504	6.00384	1	0.497458	69.7461
GOTERM_CC_FAT	GO:0045177~apical part of cell	7	1.28676	0.0885334	18762, 58220, 140494, 22242, 72027, 13487, 20276	284	136	12504	2.26616	1	0.491041	70.1211
INTERPRO	IPR002290:Serine/threonine protein kinase	11	2.02206	0.0890998	226419, 26448, 18762, 19092, 332110, 208583, 235604, 225724, 57740, 26559, 117229	412	265	17763	1.78964	1	0.863423	75.9446
INTERPRO	IPR018067:Protein phosphatase 2A, regulatory subunit PR55, conserved site	2	0.367647	0.0893963	72930, 269643	412	4	17763	21.557	1	0.856844	76.0639
INTERPRO	IPR019578:Serine-threonine phosphatase 2A, subunit B, alpha/ beta central domain	2	0.367647	0.0893963	72930, 269643	412	4	17763	21.557	1	0.856844	76.0639
INTERPRO	IPR019573:Serine/threonine-protein phosphatase 2A, subunit B, N-terminal	2	0.367647	0.0893963	72930, 269643	412	4	17763	21.557	1	0.856844	76.0639
INTERPRO	IPR000009:Protein phosphatase 2A, regulatory subunit PR55	2	0.367647	0.0893963	72930, 269643	412	4	17763	21.557	1	0.856844	76.0639
GOTERM_BP_FAT	GO:0009952~anterior/posterior pattern formation	7	1.28676	0.0895112	17300, 15400, 15399, 18530, 15404, 15417, 21380	275	153	13588	2.26063	1	0.726115	79.2055
GOTERM_BP_FAT	GO:0060688~regulation of morphogenesis of a branching structure	3	0.551471	0.0897467	12162, 12159, 13982	275	25	13588	5.92931	1	0.724046	79.2954
GOTERM_BP_FAT	GO:0010604~positive regulation of macromolecule metabolic process	19	3.49265	0.0897925	17300, 15399, 14184, 14632, 12159, 13982, 57816, 231134, 103988, 21380, 12162, 19017, 22062, 15417, 15404, 16147, 242466, 12484, 20682	275	633	13588	1.48311	1	0.721209	79.3128
GOTERM_CC_FAT	GO:0042383~sarcolemma	4	0.735294	0.0899267	11684, 13982, 16669, 16514	284	47	12504	3.74708	1	0.486992	70.7108
UP_SEQ_FEATURE	repeat:TPR 8	4	0.735294	0.0902396	74052, 74407, 242800, 338348	451	38	16021	3.73929	1	0.995799	78.5658
SP_PIR_KEYWORDS	signal	86	15.8088	0.0912824	12560, 72027, 19242, 237175, 329941, 12159, 214639, 19289, 14275, 219134, 71461, 20287, 237761, 70008, 81840, 11488, 26464, 21832, 72902, 19699, 16147, 235611, 192199, 223838, 229759, 12614, 210108, 14184, 16008, 12659, 64435, 12829, 11722, 13386, 12828, 14012, 17395, 12162, 16866, 114249, 19152, 67445, 96935, 71687, 16002, 12556, 53883, 12484, 22412, 19882, 11815, 22242, 12643, 494504, 18188, 13…	446	2970	17854	1.15916	1	0.555029	72.401
GOTERM_MF_FAT	GO:0042562~hormone binding	3	0.551471	0.0929199	12971, 13982, 14602	286	24	13288	5.80769	1	0.652466	75.1045
GOTERM_MF_FAT	GO:0015103~inorganic anion transmembrane transporter activity	3	0.551471	0.0929199	72961, 13487, 54403	286	24	13288	5.80769	1	0.652466	75.1045
GOTERM_CC_FAT	GO:0015629~actin cytoskeleton	9	1.65441	0.0931987	19882, 13800, 241639, 17910, 208943, 54418, 56226, 20276, 21956	284	205	12504	1.93294	1	0.49046	72.0538
GOTERM_BP_FAT	GO:0042981~regulation of apoptosis	17	3.125	0.0945163	17300, 11684, 14184, 12124, 21414, 13982, 72168, 17702, 12828, 17395, 12162, 22062, 16147, 12569, 12484, 223838, 20682	275	553	13588	1.51896	1	0.737264	81.0392
GOTERM_BP_FAT	GO:0001838~embryonic epithelial tube formation	4	0.735294	0.0951214	12808, 12614, 13800, 71461	275	54	13588	3.66007	1	0.736682	81.2503
SP_PIR_KEYWORDS	decarboxylase	3	0.551471	0.0953869	13195, 18534, 15186	446	21	17854	5.71877	1	0.562083	74.0313
GOTERM_BP_FAT	GO:0060740~prostate gland epithelium morphogenesis	3	0.551471	0.0959783	12159, 13982, 20682	275	26	13588	5.70126	1	0.737081	81.5455
GOTERM_BP_FAT	GO:0001932~regulation of protein amino acid phosphorylation	6	1.10294	0.0979846	22062, 14184, 12159, 170835, 12484, 231134	275	121	13588	2.45013	1	0.741829	82.2195
SP_PIR_KEYWORDS	growth factor	7	1.28676	0.0981678	21802, 83961, 12162, 19242, 16002, 12159, 18188	446	127	17854	2.20645	1	0.56363	75.0847
UP_SEQ_FEATURE	compositionally biased region:Ala-rich	7	1.28676	0.0987951	21385, 329934, 235604, 194309, 436090, 237761, 21380	451	113	16021	2.20056	1	0.996841	81.6228

## Sheet: Table S5
Functional annotation chart: B6 maternal allele-dependent up-regulated genes (p < 0.05, > 2.0-fold)
Category	Term	Count	%	PValue	ENTREZ gene ID	List Total	Pop Hits	Pop Total	Fold Enrichment	Bonferroni	Benjamini	FDR
GOTERM_BP_FAT	GO:0007049~cell cycle	35	15.6951	2.54909e-14	12571, 54141, 59126, 16952, 74107, 22778, 23834, 69716, 71988, 12704, 13555, 17216, 105988, 12442, 27401, 21335, 100039888, 215387, 16319, 21853, 57441, 26934, 108907, 15201, 14841, 27221, 240641, 52398, 242705, 18817, 66468, 80986, 12532, 108000, 16765, 268697	162	611	13588	4.80471	3.45235e-11	3.45235e-11	4.18998e-11
SP_PIR_KEYWORDS	cell cycle	28	12.5561	1.3855e-12	12571, 54141, 59126, 74107, 22778, 23834, 71988, 12704, 13555, 17216, 12442, 215387, 16319, 21853, 57441, 26934, 108907, 15201, 27221, 14841, 240641, 52398, 242705, 18817, 66468, 80986, 12532, 268697	204	447	17854	5.48221	3.36664e-10	3.36664e-10	1.79179e-09
GOTERM_BP_FAT	GO:0000279~M phase	21	9.41704	1.42256e-10	16319, 21853, 108907, 54141, 59126, 15201, 74107, 23834, 69716, 240641, 12704, 18817, 105988, 12442, 66468, 12532, 21335, 108000, 100039888, 16765, 215387, 268697	162	283	13588	6.22405	1.9233e-07	9.61648e-08	2.33392e-07
GOTERM_BP_FAT	GO:0022403~cell cycle phase	22	9.86547	2.9718e-10	16319, 21853, 108907, 54141, 59126, 15201, 74107, 23834, 69716, 240641, 12704, 18817, 105988, 27401, 12442, 66468, 12532, 21335, 108000, 100039888, 16765, 215387, 268697	162	328	13588	5.62587	4.01787e-07	1.33929e-07	4.87569e-07
GOTERM_BP_FAT	GO:0000278~mitotic cell cycle	19	8.52018	6.32126e-10	16319, 21853, 108907, 54141, 59126, 15201, 74107, 23834, 240641, 12704, 18817, 27401, 12442, 66468, 12532, 108000, 100039888, 16765, 215387, 268697	162	244	13588	6.53137	8.54634e-07	2.13658e-07	1.0371e-06
SP_PIR_KEYWORDS	cell division	19	8.52018	8.37472e-10	16319, 21853, 26934, 12571, 108907, 54141, 59126, 15201, 74107, 23834, 240641, 52398, 12704, 18817, 12442, 66468, 12532, 215387, 268697	204	256	17854	6.4956	2.03506e-07	1.01753e-07	1.08309e-06
GOTERM_BP_FAT	GO:0000087~M phase of mitotic cell cycle	17	7.62332	1.18202e-09	16319, 21853, 108907, 54141, 59126, 15201, 74107, 23834, 240641, 12704, 18817, 12442, 66468, 12532, 108000, 215387, 268697	162	194	13588	7.35001	1.59809e-06	3.19618e-07	1.93929e-06
GOTERM_BP_FAT	GO:0022402~cell cycle process	23	10.3139	1.37845e-09	16319, 21853, 26934, 108907, 54141, 59126, 15201, 74107, 23834, 69716, 240641, 12704, 18817, 105988, 27401, 12442, 66468, 12532, 21335, 108000, 100039888, 16765, 215387, 268697	162	393	13588	4.90881	1.86366e-06	3.10611e-07	2.26156e-06
SP_PIR_KEYWORDS	mitosis	16	7.17489	2.06716e-09	16319, 21853, 108907, 54141, 15201, 59126, 74107, 23834, 240641, 12704, 18817, 12442, 66468, 12532, 215387, 268697	204	179	17854	7.82298	5.02319e-07	1.6744e-07	2.67343e-06
GOTERM_BP_FAT	GO:0051301~cell division	19	8.52018	6.01604e-09	16319, 21853, 26934, 12571, 108907, 54141, 59126, 15201, 74107, 23834, 240641, 52398, 12704, 18817, 12442, 66468, 12532, 215387, 268697	162	281	13588	5.67137	8.13365e-06	1.16195e-06	9.87024e-06
GOTERM_BP_FAT	GO:0000280~nuclear division	16	7.17489	7.29225e-09	16319, 21853, 108907, 54141, 15201, 59126, 74107, 23834, 240641, 12704, 18817, 12442, 66468, 12532, 215387, 268697	162	190	13588	7.06329	9.85908e-06	1.23239e-06	1.19641e-05
GOTERM_BP_FAT	GO:0007067~mitosis	16	7.17489	7.29225e-09	16319, 21853, 108907, 54141, 15201, 59126, 74107, 23834, 240641, 12704, 18817, 12442, 66468, 12532, 215387, 268697	162	190	13588	7.06329	9.85908e-06	1.23239e-06	1.19641e-05
GOTERM_BP_FAT	GO:0048285~organelle fission	16	7.17489	1.19203e-08	16319, 21853, 108907, 54141, 15201, 59126, 74107, 23834, 240641, 12704, 18817, 12442, 66468, 12532, 215387, 268697	162	197	13588	6.81231	1.61161e-05	1.79069e-06	1.95571e-05
SP_PIR_KEYWORDS	phosphoprotein	106	47.5336	1.14173e-06	213402, 16952, 209540, 22778, 224171, 16543, 18844, 13555, 17216, 27401, 19876, 15201, 54725, 321019, 52033, 12511, 13449, 70466, 57778, 666938, 16765, 244895, 208084, 59126, 74107, 16565, 23834, 17865, 12704, 110033, 18105, 215387, 21985, 226101, 13178, 108686, 240641, 109212, 13175, 17279, 12571, 54141, 78317, 14431, 109778, 106572, 14235, 18605, 21335, 100039888, 12306, 58869, 18707, 20401, 26…	204	6311	17854	1.46999	0.000277401	6.93576e-05	0.00147657
KEGG_PATHWAY	mmu04110:Cell cycle	11	4.93274	2.39075e-06	13555, 17216, 12571, 242705, 18817, 12442, 105988, 27401, 12532, 23834, 268697	70	128	5738	7.04442	0.000219925	0.000219925	0.00261182
GOTERM_CC_FAT	GO:0015630~microtubule cytoskeleton	19	8.52018	3.32679e-06	16319, 26934, 108907, 54141, 74107, 16565, 23834, 668880, 70218, 240641, 244667, 110033, 66468, 17754, 80986, 21335, 108000, 100039888, 16765, 268697	143	450	12504	3.69193	0.00064519	0.00064519	0.0041489
SP_PIR_KEYWORDS	microtubule	13	5.8296	8.85213e-06	16319, 108907, 54141, 16565, 668880, 70218, 240641, 244667, 66468, 110033, 17754, 80986, 100039888, 16765	204	221	17854	5.14821	0.00214877	0.000430123	0.0114478
GOTERM_CC_FAT	GO:0005874~microtubule	13	5.8296	1.82641e-05	16319, 108907, 54141, 16565, 668880, 70218, 240641, 244667, 66468, 110033, 17754, 80986, 100039888, 16765	143	240	12504	4.73636	0.00353701	0.00177007	0.0227756
SP_PIR_KEYWORDS	atp-binding	32	14.3498	5.65282e-05	208084, 12571, 59126, 77782, 16565, 23834, 69716, 19366, 27405, 12704, 17216, 110033, 327762, 18707, 17096, 15201, 56520, 13178, 12287, 14841, 668880, 52033, 240641, 70218, 14191, 18817, 30955, 56489, 13175, 244895, 17279, 270198	204	1287	17854	2.17609	0.0136428	0.00228684	0.0730827
GOTERM_CC_FAT	GO:0044430~cytoskeletal part	23	10.3139	5.86693e-05	16319, 26934, 108907, 54141, 74107, 16565, 23834, 668880, 70218, 240641, 244667, 52398, 14457, 110033, 66468, 17754, 80986, 11629, 21335, 108000, 100039888, 12306, 16765, 268697	143	774	12504	2.59836	0.0113177	0.00378687	0.0731444
GOTERM_BP_FAT	GO:0007059~chromosome segregation	7	3.13901	0.000107137	16319, 12704, 108907, 105988, 59126, 66468, 108000	162	64	13588	9.174	0.134853	0.0143812	0.175629
UP_SEQ_FEATURE	nucleotide phosphate-binding region:ATP	26	11.6592	0.000110416	208084, 12571, 59126, 16565, 69716, 23834, 19366, 12704, 17216, 110033, 327762, 17096, 15201, 13178, 12287, 14841, 52033, 240641, 70218, 14191, 18817, 56489, 13175, 244895, 17279, 270198	196	907	16021	2.34315	0.0712098	0.0712098	0.165377
GOTERM_MF_FAT	GO:0032553~ribonucleotide binding	38	17.0404	0.000139123	208084, 12571, 59126, 77782, 16565, 23834, 69716, 19366, 27405, 56437, 12704, 17216, 106572, 210293, 110033, 327762, 18707, 17096, 14676, 56520, 15201, 13178, 12287, 14841, 668880, 52033, 240641, 70218, 19354, 14191, 52398, 18817, 30955, 56489, 13175, 17279, 244895, 270198	150	1796	13288	1.87433	0.0408808	0.0408808	0.185751
GOTERM_MF_FAT	GO:0032555~purine ribonucleotide binding	38	17.0404	0.000139123	208084, 12571, 59126, 77782, 16565, 23834, 69716, 19366, 27405, 56437, 12704, 17216, 106572, 210293, 110033, 327762, 18707, 17096, 14676, 56520, 15201, 13178, 12287, 14841, 668880, 52033, 240641, 70218, 19354, 14191, 52398, 18817, 30955, 56489, 13175, 17279, 244895, 270198	150	1796	13288	1.87433	0.0408808	0.0408808	0.185751
GOTERM_MF_FAT	GO:0017076~purine nucleotide binding	39	17.4888	0.000148339	208084, 12571, 59126, 77782, 16565, 23834, 69716, 19366, 27405, 56437, 12704, 17216, 106572, 210293, 110033, 327762, 18707, 17096, 14676, 56520, 15201, 13178, 12287, 14841, 668880, 52033, 240641, 70218, 19354, 14191, 52398, 74754, 18817, 30955, 56489, 13175, 17279, 244895, 270198	150	1871	13288	1.84654	0.0435291	0.0220067	0.198044
GOTERM_CC_FAT	GO:0005819~spindle	8	3.58744	0.000238548	16319, 26934, 108907, 54141, 110033, 66468, 23834, 108000	143	109	12504	6.41766	0.045229	0.0115043	0.297096
GOTERM_MF_FAT	GO:0005524~ATP binding	32	14.3498	0.000266882	208084, 12571, 59126, 77782, 16565, 23834, 69716, 19366, 27405, 12704, 17216, 110033, 327762, 18707, 17096, 15201, 56520, 13178, 12287, 14841, 668880, 52033, 240641, 70218, 14191, 18817, 30955, 56489, 13175, 244895, 17279, 270198	150	1443	13288	1.9645	0.0769531	0.0263387	0.356047
GOTERM_MF_FAT	GO:0032559~adenyl ribonucleotide binding	32	14.3498	0.000328071	208084, 12571, 59126, 77782, 16565, 23834, 69716, 19366, 27405, 12704, 17216, 110033, 327762, 18707, 17096, 15201, 56520, 13178, 12287, 14841, 668880, 52033, 240641, 70218, 14191, 18817, 30955, 56489, 13175, 244895, 17279, 270198	150	1460	13288	1.94163	0.0937478	0.0243091	0.437515
GOTERM_MF_FAT	GO:0030554~adenyl nucleotide binding	33	14.7982	0.00035788	208084, 12571, 59126, 77782, 16565, 23834, 69716, 19366, 27405, 12704, 17216, 110033, 327762, 18707, 17096, 15201, 56520, 13178, 12287, 14841, 668880, 52033, 240641, 70218, 14191, 74754, 18817, 30955, 56489, 13175, 244895, 17279, 270198	150	1535	13288	1.90447	0.101819	0.0212477	0.477179
SP_PIR_KEYWORDS	nucleotide-binding	35	15.6951	0.000387204	208084, 12571, 59126, 16565, 23834, 69716, 19366, 56437, 12704, 17216, 106572, 110033, 327762, 18707, 17096, 14676, 15201, 56520, 13178, 12287, 14841, 668880, 52033, 240641, 70218, 19354, 14191, 52398, 18817, 30955, 56489, 13175, 244895, 17279, 270198	204	1631	17854	1.8781	0.0898163	0.0133541	0.499612
GOTERM_MF_FAT	GO:0001883~purine nucleoside binding	33	14.7982	0.000415797	208084, 12571, 59126, 77782, 16565, 23834, 69716, 19366, 27405, 12704, 17216, 110033, 327762, 18707, 17096, 15201, 56520, 13178, 12287, 14841, 668880, 52033, 240641, 70218, 14191, 74754, 18817, 30955, 56489, 13175, 244895, 17279, 270198	150	1548	13288	1.88848	0.117296	0.0205794	0.554204
GOTERM_MF_FAT	GO:0001882~nucleoside binding	33	14.7982	0.000465892	208084, 12571, 59126, 77782, 16565, 23834, 69716, 19366, 27405, 12704, 17216, 110033, 327762, 18707, 17096, 15201, 56520, 13178, 12287, 14841, 668880, 52033, 240641, 70218, 14191, 74754, 18817, 30955, 56489, 13175, 244895, 17279, 270198	150	1558	13288	1.87635	0.130468	0.0197734	0.620783
GOTERM_BP_FAT	GO:0048534~hemopoietic or lymphoid organ development	12	5.38117	0.000522198	18987, 12571, 12442, 15201, 22778, 20737, 21335, 12768, 21857, 21985, 17096, 321019	162	281	13588	3.58192	0.506482	0.0621823	0.853309
GOTERM_MF_FAT	GO:0008092~cytoskeletal protein binding	14	6.27803	0.000777847	26934, 108907, 54141, 108686, 22351, 20970, 14457, 66468, 17754, 56419, 11629, 57778, 100039888, 16765, 12306	150	414	13288	2.99568	0.208199	0.028759	1.03446
GOTERM_BP_FAT	GO:0002520~immune system development	12	5.38117	0.000781161	18987, 12571, 12442, 15201, 22778, 20737, 21335, 12768, 21857, 21985, 17096, 321019	162	295	13588	3.41193	0.652344	0.0842805	1.27393
GOTERM_BP_FAT	GO:0030097~hemopoiesis	11	4.93274	0.000818072	18987, 12571, 15201, 22778, 20737, 21335, 12768, 21857, 21985, 17096, 321019	162	251	13588	3.67586	0.669281	0.0815927	1.33375
GOTERM_MF_FAT	GO:0000166~nucleotide binding	41	18.3857	0.000823085	208084, 12571, 59126, 77782, 16565, 23834, 69716, 19366, 18973, 27405, 56437, 12704, 17216, 109778, 106572, 210293, 110033, 327762, 18707, 17096, 14676, 56520, 15201, 13178, 12287, 14841, 668880, 52033, 240641, 70218, 19354, 14191, 52398, 74754, 18817, 30955, 56489, 13175, 17279, 244895, 270198	150	2183	13288	1.66379	0.21888	0.0270742	1.09431
SP_PIR_KEYWORDS	tyrosine-specific phosphatase	4	1.79372	0.00143145	19275, 19267, 15170, 12532	204	20	17854	17.5039	0.293966	0.0425785	1.83556
GOTERM_MF_FAT	GO:0019904~protein domain specific binding	9	4.03587	0.00144295	15170, 20401, 12704, 18987, 66824, 11492, 21335, 54725, 17096	150	192	13288	4.1525	0.351568	0.0423949	1.91111
SP_PIR_KEYWORDS	glycoprotein	60	26.9058	0.00148763	23890, 67666, 19280, 16952, 98365, 70086, 72324, 16803, 14276, 18844, 170829, 13003, 14065, 18605, 16795, 23796, 19876, 11492, 71279, 20737, 110075, 54725, 321019, 54652, 12511, 21367, 17304, 81897, 212898, 19267, 22402, 114644, 18441, 102657, 56386, 76645, 21789, 18187, 20452, 20970, 14118, 330812, 67149, 94352, 14314, 74762, 19222, 19275, 14089, 15366, 11541, 279653, 12287, 21857, 80752, 12286,…	204	3600	17854	1.45866	0.303552	0.0393987	1.90695
GOTERM_MF_FAT	GO:0015631~tubulin binding	6	2.69058	0.00161556	26934, 108907, 54141, 66468, 100039888, 108686, 16765	150	76	13288	6.99368	0.384339	0.0431382	2.13744
KEGG_PATHWAY	mmu05212:Pancreatic cancer	6	2.69058	0.00162915	19354, 13555, 12571, 242705, 30955, 18707	70	72	5738	6.83095	0.139295	0.0722582	1.76549
GOTERM_CC_FAT	GO:0000775~chromosome, centromeric region	7	3.13901	0.00164521	16319, 54141, 15201, 66468, 66570, 22778, 108000	143	111	12504	5.51427	0.273439	0.0618886	2.03256
GOTERM_BP_FAT	GO:0032886~regulation of microtubule-based process	5	2.24215	0.0019385	66468, 17754, 21335, 108000, 100039888, 16765	162	45	13588	9.31962	0.927444	0.170876	3.13335
INTERPRO	IPR014873:Voltage-dependent calcium channel, alpha-1 subunit, IQ domain	3	1.34529	0.00214267	54652, 12287, 12286	184	7	17763	41.3734	0.597261	0.597261	2.97211
GOTERM_CC_FAT	GO:0005721~centromeric heterochromatin	3	1.34529	0.00259072	16319, 15201, 22778	143	7	12504	37.4745	0.395438	0.0804541	3.18342
GOTERM_BP_FAT	GO:0001775~cell activation	10	4.4843	0.00265424	18987, 15201, 14226, 22778, 20737, 16803, 21857, 18707, 21985, 321019	162	246	13588	3.40962	0.972493	0.213021	4.26678
INTERPRO	IPR002077:Voltage-dependent calcium channel, alpha-1 subunit	3	1.34529	0.00283756	54652, 12287, 12286	184	8	17763	36.2018	0.700259	0.452514	3.91824
PIR_SUPERFAMILY	PIRSF005657:voltage-gated calcium channel	3	1.34529	0.00284152	54652, 12287, 12286	98	7	8136	35.5802	0.285217	0.285217	3.20412
SP_PIR_KEYWORDS	dna replication	6	2.69058	0.00284255	17216, 23834, 27221, 108686, 327762, 18973	204	85	17854	6.17785	0.499287	0.0668341	3.61453
UP_SEQ_FEATURE	region of interest:Binding to the beta subunit	3	1.34529	0.00297321	54652, 12287, 12286	196	7	16021	35.0313	0.863583	0.630654	4.36509
GOTERM_MF_FAT	GO:0045028~purinergic nucleotide receptor activity, G-protein coupled	4	1.79372	0.00297334	23890, 18441, 11541, 321019	150	26	13288	13.6287	0.590709	0.0717407	3.90106
GOTERM_MF_FAT	GO:0001608~nucleotide receptor activity, G-protein coupled	4	1.79372	0.00297334	23890, 18441, 11541, 321019	150	26	13288	13.6287	0.590709	0.0717407	3.90106
SP_PIR_KEYWORDS	kinase	18	8.07175	0.00301086	12571, 56520, 59126, 13178, 14841, 52033, 12704, 14191, 18817, 27401, 30955, 56489, 13175, 244895, 17279, 18707, 17096, 270198	204	707	17854	2.22822	0.519411	0.0644428	3.82473
GOTERM_CC_FAT	GO:0000777~condensed chromosome kinetochore	5	2.24215	0.00303343	16319, 54141, 66468, 66570, 108000	143	53	12504	8.24911	0.445329	0.08075	3.71799
GOTERM_BP_FAT	GO:0060341~regulation of cellular localization	8	3.58744	0.00305961	16534, 66824, 14226, 11541, 16846, 12286, 21335, 108000	162	161	13588	4.16778	0.984124	0.228125	4.90317
GOTERM_BP_FAT	GO:0006793~phosphorus metabolic process	21	9.41704	0.00314346	19275, 15170, 19267, 12571, 59126, 19280, 14841, 16543, 52033, 12704, 14191, 18817, 30955, 12532, 56489, 13175, 244895, 17279, 18707, 17096, 268697	162	866	13588	2.03396	0.98583	0.221504	5.03432
GOTERM_BP_FAT	GO:0006796~phosphate metabolic process	21	9.41704	0.00314346	19275, 15170, 19267, 12571, 59126, 19280, 14841, 16543, 52033, 12704, 14191, 18817, 30955, 12532, 56489, 13175, 244895, 17279, 18707, 17096, 268697	162	866	13588	2.03396	0.98583	0.221504	5.03432
GOTERM_MF_FAT	GO:0001871~pattern binding	7	3.13901	0.00317667	12831, 67666, 14118, 15366, 13003, 14314, 18605	150	128	13288	4.84458	0.615002	0.0707937	4.16263
GOTERM_MF_FAT	GO:0030247~polysaccharide binding	7	3.13901	0.00317667	12831, 67666, 14118, 15366, 13003, 14314, 18605	150	128	13288	4.84458	0.615002	0.0707937	4.16263
KEGG_PATHWAY	mmu05222:Small cell lung cancer	6	2.69058	0.00338672	13555, 12571, 242705, 27401, 30955, 18707	70	85	5738	5.78622	0.268097	0.0988069	3.63838
KEGG_PATHWAY	mmu04914:Progesterone-mediated oocyte maturation	6	2.69058	0.00338672	18817, 12442, 30955, 12532, 18707, 268697	70	85	5738	5.78622	0.268097	0.0988069	3.63838
GOTERM_BP_FAT	GO:0007017~microtubule-based process	9	4.03587	0.00365374	240641, 70218, 108907, 105988, 110033, 16565, 21335, 100039888, 668880, 16765	162	211	13588	3.57767	0.992909	0.240381	5.82872
GOTERM_MF_FAT	GO:0001614~purinergic nucleotide receptor activity	4	1.79372	0.00368563	23890, 18441, 11541, 321019	150	28	13288	12.6552	0.669693	0.0760744	4.81446
GOTERM_MF_FAT	GO:0016502~nucleotide receptor activity	4	1.79372	0.00368563	23890, 18441, 11541, 321019	150	28	13288	12.6552	0.669693	0.0760744	4.81446
GOTERM_CC_FAT	GO:0005856~cytoskeleton	24	10.7623	0.00384041	54141, 74107, 16565, 23834, 12704, 244667, 14457, 110033, 21335, 100039888, 12306, 16319, 26934, 108907, 668880, 240641, 70218, 52398, 66468, 80986, 17754, 11629, 108000, 16765, 268697	143	1122	12504	1.87039	0.525964	0.0890881	4.68543
KEGG_PATHWAY	mmu05223:Non-small cell lung cancer	5	2.24215	0.00385325	13555, 12571, 242705, 30955, 18707	70	54	5738	7.58995	0.298955	0.0849677	4.13003
GOTERM_BP_FAT	GO:0000910~cytokinesis	4	1.79372	0.00387567	16319, 12704, 26934, 108907	162	27	13588	12.4262	0.994753	0.24143	6.17229
GOTERM_BP_FAT	GO:0002697~regulation of immune effector process	6	2.69058	0.00390027	15170, 11541, 20737, 108000, 16803, 54725	162	88	13588	5.71886	0.994925	0.23216	6.21029
GOTERM_CC_FAT	GO:0044420~extracellular matrix part	6	2.69058	0.0039252	12831, 14118, 20737, 21857, 12306, 12837	143	92	12504	5.70265	0.533729	0.0812823	4.78657
UP_SEQ_FEATURE	site:Calcium ion selectivity and permeability	3	1.34529	0.00393259	54652, 12287, 12286	196	8	16021	30.6524	0.928359	0.584676	5.73521
SP_PIR_KEYWORDS	hyaluronic acid	3	1.34529	0.004394	67666, 15366, 13003	204	9	17854	29.1732	0.657024	0.0853142	5.5361
GOTERM_CC_FAT	GO:0005886~plasma membrane	48	21.5247	0.00455706	23890, 18441, 102657, 16952, 70086, 18187, 72324, 12768, 21844, 14276, 18844, 56437, 14765, 106572, 67149, 74762, 14065, 18605, 23796, 19222, 67784, 19876, 17364, 12306, 17096, 381091, 14676, 19275, 15170, 226101, 11541, 279653, 12287, 207474, 20737, 108686, 54725, 321019, 54652, 52398, 21367, 16534, 57916, 12286, 11629, 17304, 81897, 71904	143	2906	12504	1.4443	0.587736	0.0847967	5.5371
GOTERM_BP_FAT	GO:0045321~leukocyte activation	9	4.03587	0.00456528	18987, 15201, 14226, 22778, 20737, 16803, 18707, 21985, 321019	162	219	13588	3.44698	0.997943	0.255163	7.23232
GOTERM_CC_FAT	GO:0000779~condensed chromosome, centromeric region	5	2.24215	0.00475238	16319, 54141, 66468, 66570, 108000	143	60	12504	7.28671	0.603135	0.0805821	5.76799
SP_PIR_KEYWORDS	kinetochore	5	2.24215	0.00510736	16319, 18817, 54141, 66468, 66570	204	61	17854	7.17374	0.711849	0.0912752	6.40772
GOTERM_CC_FAT	GO:0000776~kinetochore	5	2.24215	0.00534279	16319, 54141, 66468, 66570, 108000	143	62	12504	7.05166	0.646291	0.0829623	6.46279
GOTERM_BP_FAT	GO:0007010~cytoskeleton organization	11	4.93274	0.00548863	22351, 19354, 26934, 108907, 14457, 105988, 56419, 11629, 57778, 21335, 100039888, 16765	162	326	13588	2.83019	0.999413	0.286969	8.63407
GOTERM_CC_FAT	GO:0042995~cell projection	15	6.72646	0.00576278	16952, 12287, 18187, 20737, 108686, 14431, 54725, 52398, 12704, 21367, 14457, 12286, 11629, 19876, 58869	143	575	12504	2.28106	0.674116	0.0826325	6.95417
SP_PIR_KEYWORDS	neurogenesis	7	3.13901	0.00611626	12704, 14457, 74762, 18187, 13175, 100039888, 19876, 16765	204	144	17854	4.25443	0.774811	0.101013	7.62778
GOTERM_BP_FAT	GO:0001817~regulation of cytokine production	7	3.13901	0.00621063	102657, 66824, 11541, 20737, 108000, 16803, 81897	162	139	13588	4.224	0.99978	0.306647	9.71626
GOTERM_CC_FAT	GO:0005578~proteinaceous extracellular matrix	10	4.4843	0.00678471	12831, 67666, 14118, 13003, 11492, 20737, 237360, 21857, 12306, 12837	143	297	12504	2.94413	0.733057	0.090024	8.1399
KEGG_PATHWAY	mmu05214:Glioma	5	2.24215	0.00707673	13555, 12571, 242705, 30955, 18707	70	64	5738	6.40402	0.479712	0.122497	7.46534
SP_PIR_KEYWORDS	coiled coil	32	14.3498	0.00742241	54141, 78317, 74107, 224171, 16565, 104732, 18844, 12704, 244667, 14457, 110033, 56419, 16795, 21335, 74760, 17364, 100039888, 21985, 16319, 76612, 57441, 26934, 108907, 15201, 73737, 108686, 240641, 70218, 52398, 66468, 666938, 16765, 12585	204	1732	17854	1.61699	0.836407	0.113693	9.18551
SP_PIR_KEYWORDS	disulfide bond	42	18.8341	0.00749796	22402, 23890, 18441, 67666, 102657, 19280, 56386, 76645, 98365, 21789, 70086, 18187, 20452, 12768, 14276, 14765, 14118, 13003, 94352, 14314, 74762, 14065, 18605, 19222, 19876, 14089, 11541, 12287, 11492, 110075, 21857, 54725, 321019, 54652, 12511, 21367, 269855, 57916, 16846, 12286, 14421, 17304	204	2469	17854	1.48879	0.839405	0.108014	9.27486
GOTERM_BP_FAT	GO:0032101~regulation of response to external stimulus	6	2.69058	0.00756856	102657, 11541, 16846, 20737, 16803, 12306	162	103	13588	4.88601	0.999965	0.348178	11.7191
GOTERM_BP_FAT	GO:0046649~lymphocyte activation	8	3.58744	0.00771144	18987, 15201, 14226, 22778, 20737, 18707, 21985, 321019	162	191	13588	3.51315	0.999972	0.342066	11.9274
GOTERM_BP_FAT	GO:0016477~cell migration	9	4.03587	0.00783267	21367, 74762, 18187, 13175, 57778, 108686, 12768, 16803, 58869	162	240	13588	3.14537	0.999976	0.335621	12.1037
GOTERM_BP_FAT	GO:0070664~negative regulation of leukocyte proliferation	4	1.79372	0.00809376	15170, 102657, 57916, 20737	162	35	13588	9.58589	0.999983	0.334314	12.4825
GOTERM_BP_FAT	GO:0032945~negative regulation of mononuclear cell proliferation	4	1.79372	0.00809376	15170, 102657, 57916, 20737	162	35	13588	9.58589	0.999983	0.334314	12.4825
GOTERM_BP_FAT	GO:0050672~negative regulation of lymphocyte proliferation	4	1.79372	0.00809376	15170, 102657, 57916, 20737	162	35	13588	9.58589	0.999983	0.334314	12.4825
GOTERM_BP_FAT	GO:0048813~dendrite morphogenesis	3	1.34529	0.00851798	54652, 12286, 13175	162	12	13588	20.9691	0.999991	0.338377	13.0945
INTERPRO	IPR000242:Protein-tyrosine phosphatase, receptor/non-receptor type	4	1.79372	0.00860347	19275, 19267, 15170, 19280	184	41	17763	9.41835	0.974361	0.705129	11.4447
GOTERM_CC_FAT	GO:0031012~extracellular matrix	10	4.4843	0.00869132	12831, 67666, 14118, 13003, 11492, 20737, 237360, 21857, 12306, 12837	143	309	12504	2.82979	0.816123	0.106759	10.315
UP_SEQ_FEATURE	domain:Kinesin-motor	4	1.79372	0.00872822	240641, 70218, 110033, 16565	196	35	16021	9.34169	0.997162	0.7692	12.3136
UP_SEQ_FEATURE	domain:SRCR 2	3	1.34529	0.00897755	12511, 269855, 94352	196	12	16021	20.4349	0.997602	0.700793	12.6436
UP_SEQ_FEATURE	domain:SRCR 1	3	1.34529	0.00897755	12511, 269855, 94352	196	12	16021	20.4349	0.997602	0.700793	12.6436
UP_SEQ_FEATURE	domain:SRCR 3	3	1.34529	0.00897755	12511, 269855, 94352	196	12	16021	20.4349	0.997602	0.700793	12.6436
GOTERM_BP_FAT	GO:0006468~protein amino acid phosphorylation	16	7.17489	0.00904174	19267, 12571, 59126, 14841, 16543, 52033, 12704, 14191, 18817, 30955, 56489, 13175, 17279, 244895, 268697, 17096	162	640	13588	2.09691	0.999995	0.345216	13.8447
GOTERM_MF_FAT	GO:0003777~microtubule motor activity	5	2.24215	0.0090855	240641, 70218, 110033, 16565, 668880	150	73	13288	6.06758	0.935307	0.166849	11.482
SP_PIR_KEYWORDS	phosphoric monoester hydrolase	4	1.79372	0.00911902	19275, 19267, 15170, 12532	204	38	17854	9.21259	0.89205	0.122735	11.1727
INTERPRO	IPR019821:Kinesin, motor region, conserved site	4	1.79372	0.00919614	70218, 110033, 16565, 668880	184	42	17763	9.1941	0.980103	0.624426	12.1864
INTERPRO	IPR017441:Protein kinase, ATP binding site	12	5.38117	0.00921136	12704, 14191, 12571, 18817, 59126, 56489, 13175, 14841, 17279, 244895, 52033, 17096	184	467	17763	2.48063	0.980232	0.543763	12.2054
GOTERM_MF_FAT	GO:0005044~scavenger receptor activity	4	1.79372	0.00940019	12511, 269855, 94352, 18605	150	39	13288	9.08581	0.941187	0.162293	11.8569
GOTERM_BP_FAT	GO:0006260~DNA replication	7	3.13901	0.00946398	17216, 77782, 23834, 27221, 108686, 327762, 18973	162	152	13588	3.86274	0.999997	0.348541	14.445
GOTERM_CC_FAT	GO:0005604~basement membrane	5	2.24215	0.00947465	12831, 20737, 21857, 12306, 12837	143	73	12504	5.98908	0.842266	0.109015	11.1949
GOTERM_BP_FAT	GO:0002703~regulation of leukocyte mediated immunity	5	2.24215	0.00949832	15170, 11541, 20737, 108000, 54725	162	70	13588	5.99118	0.999998	0.340471	14.4936
GOTERM_BP_FAT	GO:0002694~regulation of leukocyte activation	7	3.13901	0.010055	15170, 102657, 11541, 57916, 22778, 20737, 108000	162	154	13588	3.81257	0.999999	0.347519	15.2786
GOTERM_BP_FAT	GO:0033043~regulation of organelle organization	7	3.13901	0.010055	22351, 108907, 59126, 66468, 17754, 100039888, 108686, 16765	162	154	13588	3.81257	0.999999	0.347519	15.2786
KEGG_PATHWAY	mmu04514:Cell adhesion molecules (CAMs)	7	3.13901	0.0101016	12511, 21367, 20970, 102657, 13003, 20737, 54725	70	154	5738	3.72597	0.607049	0.144166	10.4989
KEGG_PATHWAY	mmu05218:Melanoma	5	2.24215	0.0101644	13555, 12571, 242705, 30955, 18707	70	71	5738	5.77264	0.609335	0.125648	10.5609
UP_SEQ_FEATURE	glycosylation site:N-linked (GlcNAc...)	57	25.5605	0.0102465	23890, 19280, 98365, 70086, 72324, 16803, 14276, 18844, 170829, 13003, 14065, 18605, 16795, 23796, 19876, 11492, 71279, 20737, 110075, 54725, 321019, 54652, 12511, 21367, 17304, 81897, 212898, 19267, 22402, 114644, 18441, 102657, 56386, 76645, 21789, 18187, 20452, 14118, 330812, 67149, 94352, 14314, 74762, 19222, 19275, 14089, 15366, 11541, 279653, 12287, 21857, 80752, 12286, 545260, 17084, 14421…	196	3444	16021	1.35284	0.998982	0.682848	14.3052
INTERPRO	IPR001752:Kinesin, motor region	4	1.79372	0.0104516	70218, 110033, 16565, 668880	184	44	17763	8.77619	0.988377	0.524061	13.7387
GOTERM_BP_FAT	GO:0050865~regulation of cell activation	7	3.13901	0.0106787	15170, 102657, 11541, 57916, 22778, 20737, 108000	162	156	13588	3.76369	1	0.355871	16.1502
SMART	SM00194:PTPc	4	1.79372	0.0108933	19275, 19267, 15170, 19280	104	41	9131	8.56567	0.716233	0.716233	11.7295
GOTERM_BP_FAT	GO:0016358~dendrite development	4	1.79372	0.0109195	54652, 12704, 12286, 13175	162	39	13588	8.60272	1	0.353768	16.4843
GOTERM_BP_FAT	GO:0016310~phosphorylation	17	7.62332	0.0111799	19267, 12571, 59126, 14841, 16543, 52033, 12704, 14191, 18817, 30955, 56489, 13175, 17279, 18707, 244895, 17096, 268697	162	718	13588	1.98593	1	0.35228	16.8444
GOTERM_BP_FAT	GO:0030098~lymphocyte differentiation	6	2.69058	0.011449	18987, 15201, 22778, 20737, 21985, 321019	162	114	13588	4.41455	1	0.351085	17.2149
GOTERM_BP_FAT	GO:0006259~DNA metabolic process	12	5.38117	0.0116186	71988, 17216, 15201, 110033, 77782, 69716, 23834, 27221, 108686, 327762, 19366, 18973	162	421	13588	2.39078	1	0.34756	17.4476
GOTERM_MF_FAT	GO:0017124~SH3 domain binding	5	2.24215	0.011914	15170, 20401, 12704, 11492, 17096	150	79	13288	5.60675	0.972557	0.190638	14.7995
GOTERM_CC_FAT	GO:0034704~calcium channel complex	3	1.34529	0.0122054	54652, 12287, 12286	143	15	12504	17.4881	0.907673	0.130765	14.2004
GOTERM_CC_FAT	GO:0005891~voltage-gated calcium channel complex	3	1.34529	0.0122054	54652, 12287, 12286	143	15	12504	17.4881	0.907673	0.130765	14.2004
UP_SEQ_FEATURE	topological domain:Extracellular	39	17.4888	0.0128289	19267, 23890, 18441, 19280, 102657, 98365, 70086, 18187, 72324, 12768, 18844, 27405, 14765, 20970, 330812, 14065, 18605, 23796, 19222, 19876, 17364, 14089, 19275, 226101, 11541, 279653, 12287, 11492, 71279, 16518, 20737, 54725, 321019, 54652, 12511, 57916, 12286, 81897, 71904	196	2174	16021	1.46635	0.999823	0.708877	17.5962
KEGG_PATHWAY	mmu05220:Chronic myeloid leukemia	5	2.24215	0.0128347	13555, 12571, 242705, 30955, 18707	70	76	5738	5.39286	0.695302	0.138047	13.1619
GOTERM_MF_FAT	GO:0005509~calcium ion binding	18	8.07175	0.0129808	16952, 279653, 56386, 12287, 76645, 50799, 54652, 22351, 14118, 13003, 80752, 14314, 12286, 11629, 545260, 12306, 18601, 21985	150	840	13288	1.89829	0.980154	0.195684	16.0206
INTERPRO	IPR000719:Protein kinase, core	12	5.38117	0.013029	12704, 14191, 12571, 18817, 59126, 56489, 13175, 14841, 17279, 244895, 52033, 17096	184	491	17763	2.35938	0.996154	0.548135	16.8459
SMART	SM00129:KISc	4	1.79372	0.0132092	70218, 110033, 16565, 668880	104	44	9131	7.98164	0.783287	0.534476	14.0553
COG_ONTOLOGY	Cell division and chromosome partitioning	5	2.24215	0.0136575	12704, 68507, 108000, 108686, 14841	20	104	2040	4.90385	0.116412	0.116412	7.60898
SP_PIR_KEYWORDS	phosphotransferase	6	2.69058	0.0137045	14191, 12571, 18817, 13178, 18707, 17096	204	124	17854	4.23482	0.965029	0.169968	16.3447
GOTERM_BP_FAT	GO:0042113~B cell activation	5	2.24215	0.0137439	18987, 22778, 18707, 21985, 321019	162	78	13588	5.3767	1	0.388834	20.3123
GOTERM_BP_FAT	GO:0051726~regulation of cell cycle	8	3.58744	0.0138315	57441, 13555, 242705, 108907, 59126, 27401, 21335, 108000	162	214	13588	3.13557	1	0.382972	20.4283
SP_PIR_KEYWORDS	transferase	26	11.6592	0.0144574	12571, 59126, 56386, 20452, 14431, 29859, 18973, 71988, 12704, 16795, 18707, 17096, 56520, 13178, 14841, 67092, 52033, 14191, 18817, 30955, 56489, 13175, 14421, 244895, 17279, 270198	204	1385	17854	1.64297	0.970952	0.169936	17.1668
GOTERM_CC_FAT	GO:0044421~extracellular region part	17	7.62332	0.0145338	12831, 67666, 11492, 20737, 16803, 110075, 21857, 12837, 14118, 13003, 16846, 94352, 18605, 237360, 17084, 17304, 12306	143	774	12504	1.92053	0.941589	0.145972	16.6888
KEGG_PATHWAY	mmu04662:B cell receptor signaling pathway	5	2.24215	0.0152669	15170, 19354, 30955, 18707, 17096	70	80	5738	5.12321	0.757169	0.145523	15.4709
GOTERM_CC_FAT	GO:0005876~spindle microtubule	3	1.34529	0.0155766	108907, 54141, 66468	143	17	12504	15.4307	0.952434	0.148109	17.7816
GOTERM_MF_FAT	GO:0008289~lipid binding	10	4.4843	0.0157459	12704, 26934, 16952, 17304, 108956, 108686, 16803, 71904, 12306, 21844	150	345	13288	2.56773	0.991446	0.221664	19.1105
GOTERM_BP_FAT	GO:0006281~DNA repair	8	3.58744	0.0166088	71988, 110033, 77782, 69716, 27221, 327762, 19366, 18973	162	222	13588	3.02258	1	0.43226	24.0262
GOTERM_BP_FAT	GO:0030183~B cell differentiation	4	1.79372	0.0170811	18987, 22778, 21985, 321019	162	46	13588	7.29361	1	0.433414	24.6227
SP_PIR_KEYWORDS	cyclin	4	1.79372	0.0172147	12571, 12442, 19222, 268697	204	48	17854	7.2933	0.985295	0.19021	20.1144
INTERPRO	IPR002286:P2 purinoceptor	3	1.34529	0.0177562	23890, 18441, 321019	184	20	17763	14.4807	0.999498	0.613078	22.2761
GOTERM_BP_FAT	GO:0006275~regulation of DNA replication	3	1.34529	0.0188501	57441, 108686, 327762	162	18	13588	13.9794	1	0.458053	26.8178
SP_PIR_KEYWORDS	proteoglycan	4	1.79372	0.0191895	20970, 67666, 15366, 13003	204	50	17854	7.00157	0.99098	0.200851	22.1657
GOTERM_BP_FAT	GO:0048870~cell motility	9	4.03587	0.0199149	21367, 74762, 18187, 13175, 57778, 108686, 12768, 16803, 58869	162	284	13588	2.65806	1	0.468727	28.1099
GOTERM_BP_FAT	GO:0051674~localization of cell	9	4.03587	0.0199149	21367, 74762, 18187, 13175, 57778, 108686, 12768, 16803, 58869	162	284	13588	2.65806	1	0.468727	28.1099
INTERPRO	IPR015454:G2/mitotic-specific cyclin B	2	0.896861	0.0204991	12442, 268697	184	2	17763	96.538	0.999847	0.623098	25.274
KEGG_PATHWAY	mmu04930:Type II diabetes mellitus	4	1.79372	0.0206727	30955, 12287, 12286, 18707	70	49	5738	6.69155	0.853659	0.174843	20.4045
GOTERM_MF_FAT	GO:0005540~hyaluronic acid binding	3	1.34529	0.020791	67666, 15366, 13003	150	20	13288	13.288	0.998169	0.270322	24.479
GOTERM_BP_FAT	GO:0006974~response to DNA damage stimulus	9	4.03587	0.0210569	71988, 21853, 110033, 77782, 69716, 27221, 327762, 19366, 18973	162	287	13588	2.63027	1	0.480002	29.472
SP_PIR_KEYWORDS	cell cycle control	3	1.34529	0.0213655	12571, 12532, 268697	204	20	17854	13.1279	0.994742	0.21223	24.3697
KEGG_PATHWAY	mmu04062:Chemokine signaling pathway	7	3.13901	0.0215228	19354, 14191, 30955, 12768, 21844, 18707, 17096	70	182	5738	3.15275	0.864897	0.166377	21.1561
GOTERM_MF_FAT	GO:0042803~protein homodimerization activity	7	3.13901	0.0216004	19267, 21853, 66824, 108000, 108686, 54725, 21985	150	193	13288	3.21299	0.998572	0.267989	25.309
GOTERM_BP_FAT	GO:0033554~cellular response to stress	11	4.93274	0.0221239	71988, 21853, 226101, 110033, 77782, 69716, 27221, 327762, 19366, 18973, 16543	162	404	13588	2.28377	1	0.489397	30.7226
GOTERM_MF_FAT	GO:0005245~voltage-gated calcium channel activity	3	1.34529	0.0228127	54652, 12287, 12286	150	21	13288	12.6552	0.999015	0.269981	26.5362
GOTERM_BP_FAT	GO:0007185~transmembrane receptor protein tyrosine phosphatase signaling pathway	2	0.896861	0.0235579	19275, 19267	162	2	13588	83.8765	1	0.503753	32.3707
GOTERM_BP_FAT	GO:0006601~creatine biosynthetic process	2	0.896861	0.0235579	14431, 67092	162	2	13588	83.8765	1	0.503753	32.3707
GOTERM_BP_FAT	GO:0051250~negative regulation of lymphocyte activation	4	1.79372	0.0236259	15170, 102657, 57916, 20737	162	52	13588	6.45204	1	0.497309	32.448
GOTERM_BP_FAT	GO:0050866~negative regulation of cell activation	4	1.79372	0.024831	15170, 102657, 57916, 20737	162	53	13588	6.33031	1	0.507488	33.803
GOTERM_BP_FAT	GO:0002695~negative regulation of leukocyte activation	4	1.79372	0.024831	15170, 102657, 57916, 20737	162	53	13588	6.33031	1	0.507488	33.803
GOTERM_BP_FAT	GO:0010553~negative regulation of specific transcription from RNA polymerase II promoter	3	1.34529	0.0252814	21853, 22778, 11624	162	21	13588	11.9824	1	0.506647	34.3028
GOTERM_BP_FAT	GO:0030199~collagen fibril organization	3	1.34529	0.0252814	12831, 237360, 12306	162	21	13588	11.9824	1	0.506647	34.3028
UP_SEQ_FEATURE	repeat:I	3	1.34529	0.0265916	54652, 12287, 12286	196	21	16021	11.6771	1	0.895003	33.2344
UP_SEQ_FEATURE	repeat:II	3	1.34529	0.0265916	54652, 12287, 12286	196	21	16021	11.6771	1	0.895003	33.2344
UP_SEQ_FEATURE	repeat:III	3	1.34529	0.0265916	54652, 12287, 12286	196	21	16021	11.6771	1	0.895003	33.2344
UP_SEQ_FEATURE	repeat:IV	3	1.34529	0.0265916	54652, 12287, 12286	196	21	16021	11.6771	1	0.895003	33.2344
GOTERM_MF_FAT	GO:0004725~protein tyrosine phosphatase activity	5	2.24215	0.0268447	19275, 19267, 15170, 19280, 12532	150	101	13288	4.38548	0.999715	0.298781	30.4852
GOTERM_BP_FAT	GO:0002521~leukocyte differentiation	6	2.69058	0.0269207	18987, 15201, 22778, 20737, 21985, 321019	162	142	13588	3.54408	1	0.521889	36.0922
GOTERM_BP_FAT	GO:0051249~regulation of lymphocyte activation	6	2.69058	0.0283683	15170, 102657, 57916, 22778, 20737, 108000	162	144	13588	3.49486	1	0.533693	37.6343
GOTERM_CC_FAT	GO:0044427~chromosomal part	9	4.03587	0.0286177	16319, 17216, 54141, 15201, 110033, 66468, 66570, 22778, 108000	143	318	12504	2.47473	0.996422	0.245455	30.3794
GOTERM_MF_FAT	GO:0017048~Rho GTPase binding	3	1.34529	0.0293354	210293, 56419, 57778	150	24	13288	11.0733	0.999868	0.310769	32.8254
GOTERM_BP_FAT	GO:0050727~regulation of inflammatory response	4	1.79372	0.0299773	102657, 11541, 20737, 16803	162	57	13588	5.88607	1	0.546759	39.3073
GOTERM_BP_FAT	GO:0032582~negative regulation of gene-specific transcription	3	1.34529	0.0299933	21853, 22778, 11624	162	23	13588	10.9404	1	0.540135	39.3237
GOTERM_BP_FAT	GO:0051493~regulation of cytoskeleton organization	5	2.24215	0.0300231	22351, 66468, 17754, 100039888, 108686, 16765	162	99	13588	4.23619	1	0.533829	39.3542
KEGG_PATHWAY	mmu04620:Toll-like receptor signaling pathway	5	2.24215	0.0306888	30955, 56489, 16803, 81897, 18707	70	99	5738	4.13997	0.943165	0.212559	28.8601
GOTERM_BP_FAT	GO:0006928~cell motion	10	4.4843	0.0307583	21367, 74762, 18187, 13175, 57778, 108686, 12768, 16803, 19876, 58869	162	367	13588	2.28546	1	0.536045	40.1041
GOTERM_MF_FAT	GO:0008017~microtubule binding	4	1.79372	0.0309933	108907, 54141, 66468, 108686	150	61	13288	5.80896	0.999921	0.314636	34.3424
UP_SEQ_FEATURE	domain:Protein kinase	12	5.38117	0.0315469	12704, 14191, 12571, 18817, 59126, 56489, 13175, 14841, 17279, 244895, 52033, 17096	196	476	16021	2.06067	1	0.907705	38.1514
GOTERM_BP_FAT	GO:0007018~microtubule-based movement	5	2.24215	0.0319854	240641, 70218, 110033, 16565, 668880	162	101	13588	4.1523	1	0.543807	41.3362
INTERPRO	IPR008271:Serine/threonine protein kinase, active site	9	4.03587	0.0334426	12704, 12571, 18817, 59126, 56489, 13175, 14841, 17279, 52033	184	360	17763	2.41345	0.999999	0.763597	38.0262
INTERPRO	IPR017448:Speract/scavenger receptor related	3	1.34529	0.033483	12511, 269855, 94352	184	28	17763	10.3434	0.999999	0.730913	38.0627
GOTERM_CC_FAT	GO:0030424~axon	5	2.24215	0.0335207	21367, 12287, 18187, 19876, 54725	143	107	12504	4.08601	0.998659	0.270194	34.6373
GOTERM_CC_FAT	GO:0000793~condensed chromosome	5	2.24215	0.0335207	16319, 54141, 66468, 66570, 108000	143	107	12504	4.08601	0.998659	0.270194	34.6373
SP_PIR_KEYWORDS	endonexin fold	2	0.896861	0.0337255	16952, 12306	204	3	17854	58.3464	0.99976	0.304041	35.8338
UP_SEQ_FEATURE	binding site:ATP	13	5.8296	0.0348695	12571, 56520, 59126, 14841, 52033, 12704, 14191, 18817, 56489, 13175, 17279, 244895, 17096	196	545	16021	1.94976	1	0.906931	41.2568
GOTERM_BP_FAT	GO:0042396~phosphagen biosynthetic process	2	0.896861	0.0351291	14431, 67092	162	3	13588	55.9177	1	0.571826	44.3848
SP_PIR_KEYWORDS	extracellular matrix	7	3.13901	0.0352349	12831, 67666, 14118, 13003, 21857, 12306, 12837	204	213	17854	2.87623	0.999836	0.304546	37.118
INTERPRO	IPR001190:Speract/scavenger receptor	3	1.34529	0.0357242	12511, 269855, 94352	184	29	17763	9.98669	1	0.723447	40.0526
SP_PIR_KEYWORDS	signal	45	20.1794	0.0357914	212898, 22402, 19267, 12831, 67666, 19280, 102657, 76645, 98365, 21789, 18187, 72324, 16803, 14276, 12837, 18844, 20970, 14118, 330812, 13003, 94352, 14314, 74762, 14065, 19876, 381091, 19275, 217430, 279653, 11492, 20737, 110075, 21857, 54725, 12511, 21367, 74754, 269855, 80752, 16846, 545260, 17084, 17304, 81897, 229600	204	2970	17854	1.32605	0.999858	0.298315	37.5856
GOTERM_BP_FAT	GO:0002684~positive regulation of immune system process	7	3.13901	0.036018	15170, 11541, 22778, 20737, 16803, 54725, 17096	162	206	13588	2.85017	1	0.574754	45.2195
UP_SEQ_FEATURE	region of interest:Cyclin A/CDK2 binding	2	0.896861	0.0360742	13555, 242705	196	3	16021	54.4932	1	0.892956	42.3463
GOTERM_BP_FAT	GO:0030030~cell projection organization	9	4.03587	0.0362583	54652, 19354, 12704, 14457, 12286, 13175, 100039888, 108686, 19876, 16765	162	319	13588	2.36642	1	0.571003	45.4431
GOTERM_MF_FAT	GO:0046983~protein dimerization activity	9	4.03587	0.0377416	19267, 21853, 66824, 22778, 108000, 108686, 19876, 54725, 21985	150	340	13288	2.34494	0.99999	0.358477	40.1965
SP_PIR_KEYWORDS	differentiation	11	4.93274	0.0379111	12704, 26934, 14457, 74762, 18187, 13175, 100039888, 110075, 19876, 71904, 16765, 54725	204	460	17854	2.09286	0.999917	0.30317	39.337
INTERPRO	IPR002165:Plexin	3	1.34529	0.0380217	67784, 72324, 18844	184	30	17763	9.6538	1	0.717558	42.0307
UP_SEQ_FEATURE	compositionally biased region:Poly-Leu	5	2.24215	0.0382176	54652, 215900, 226101, 98365, 22778	196	104	16021	3.9298	1	0.886098	44.2383
GOTERM_CC_FAT	GO:0031252~cell leading edge	5	2.24215	0.0386552	12704, 14457, 11629, 108686, 19876	143	112	12504	3.9036	0.999523	0.293641	38.8384
GOTERM_MF_FAT	GO:0005539~glycosaminoglycan binding	5	2.24215	0.0393063	12831, 67666, 15366, 13003, 14314	150	114	13288	3.88538	0.999994	0.359529	41.483
SMART	SM00202:SR	3	1.34529	0.0393776	12511, 269855, 94352	104	28	9131	9.40694	0.990147	0.785619	36.7208
GOTERM_BP_FAT	GO:0050863~regulation of T cell activation	5	2.24215	0.039436	15170, 102657, 22778, 20737, 108000	162	108	13588	3.88317	1	0.596114	48.3207
SP_PIR_KEYWORDS	calcium	15	6.72646	0.0399696	16952, 12287, 56386, 279653, 50799, 54652, 22351, 14118, 13003, 80752, 12286, 545260, 11629, 12306, 18601	204	731	17854	1.79589	0.99995	0.307268	40.9943
GOTERM_BP_FAT	GO:0006935~chemotaxis	5	2.24215	0.0405746	19354, 18187, 12768, 16803, 19876	162	109	13588	3.84755	1	0.600702	49.3166
GOTERM_BP_FAT	GO:0042330~taxis	5	2.24215	0.0405746	19354, 18187, 12768, 16803, 19876	162	109	13588	3.84755	1	0.600702	49.3166
GOTERM_BP_FAT	GO:0048585~negative regulation of response to stimulus	4	1.79372	0.0418173	15170, 102657, 16846, 20737	162	65	13588	5.16163	1	0.606038	50.3829
GOTERM_BP_FAT	GO:0002706~regulation of lymphocyte mediated immunity	4	1.79372	0.0418173	15170, 20737, 108000, 54725	162	65	13588	5.16163	1	0.606038	50.3829
INTERPRO	IPR013098:Immunoglobulin I-set	5	2.24215	0.0424456	21367, 16980, 19280, 74762, 19876	184	127	17763	3.80071	1	0.731143	45.67
GOTERM_BP_FAT	GO:0007051~spindle organization	3	1.34529	0.043128	105988, 21335, 100039888, 16765	162	28	13588	8.98677	1	0.611745	51.4848
GOTERM_BP_FAT	GO:0031110~regulation of microtubule polymerization or depolymerization	3	1.34529	0.043128	66468, 17754, 100039888, 16765	162	28	13588	8.98677	1	0.611745	51.4848
GOTERM_BP_FAT	GO:0045185~maintenance of protein location	3	1.34529	0.043128	105785, 21335, 58869	162	28	13588	8.98677	1	0.611745	51.4848
GOTERM_BP_FAT	GO:0042130~negative regulation of T cell proliferation	3	1.34529	0.043128	15170, 102657, 20737	162	28	13588	8.98677	1	0.611745	51.4848
GOTERM_BP_FAT	GO:0007242~intracellular signaling cascade	18	8.07175	0.0433346	14676, 15170, 26934, 11541, 14841, 21844, 16543, 56437, 19354, 12704, 106572, 30955, 13449, 13175, 100039888, 16765, 18707, 17096, 218581	162	915	13588	1.65003	1	0.607756	51.6564
GOTERM_MF_FAT	GO:0046934~phosphatidylinositol-4,5-bisphosphate 3-kinase activity	2	0.896861	0.0441086	30955, 18707	150	4	13288	44.2933	0.999999	0.383275	45.2733
GOTERM_MF_FAT	GO:0003887~DNA-directed DNA polymerase activity	3	1.34529	0.0442694	71988, 77782, 18973	150	30	13288	8.85867	0.999999	0.374	45.3962
INTERPRO	IPR003598:Immunoglobulin subtype 2	6	2.69058	0.044667	21367, 16980, 19280, 74762, 19876, 54725	184	187	17763	3.09748	1	0.725184	47.4163
GOTERM_MF_FAT	GO:0005543~phospholipid binding	5	2.24215	0.0448454	16952, 17304, 108686, 12306, 21844	150	119	13288	3.72213	0.999999	0.367971	45.8343
GOTERM_MF_FAT	GO:0042802~identical protein binding	8	3.58744	0.0449528	19267, 21853, 66824, 69716, 108000, 108686, 54725, 21985	150	290	13288	2.44377	0.999999	0.359245	45.9157
GOTERM_BP_FAT	GO:0048872~homeostasis of number of cells	5	2.24215	0.0453148	12442, 57916, 21857, 18707, 17096	162	113	13588	3.71135	1	0.618854	53.2722
GOTERM_BP_FAT	GO:0031175~neuron projection development	7	3.13901	0.045357	54652, 12704, 14457, 12286, 13175, 100039888, 19876, 16765	162	218	13588	2.69328	1	0.613592	53.3061
GOTERM_BP_FAT	GO:0006470~protein amino acid dephosphorylation	5	2.24215	0.0465463	19275, 19267, 15170, 19280, 12532	162	114	13588	3.6788	1	0.617805	54.2514
GOTERM_BP_FAT	GO:0030036~actin cytoskeleton organization	6	2.69058	0.0465552	19354, 26934, 14457, 56419, 11629, 57778	162	165	13588	3.05006	1	0.612433	54.2584
INTERPRO	IPR000387:Protein-tyrosine phosphatase	4	1.79372	0.0466611	19275, 19267, 15170, 19280	184	78	17763	4.95067	1	0.718126	48.9393
PIR_SUPERFAMILY	PIRSF000586:phosphatidylinositol 3-kinase	2	0.896861	0.0468517	30955, 18707	98	4	8136	41.5102	0.996525	0.941052	42.2563
INTERPRO	IPR003961:Fibronectin, type III	6	2.69058	0.0478105	21367, 16980, 19280, 74762, 15980, 19876	184	191	17763	3.03261	1	0.705329	49.7984
GOTERM_BP_FAT	GO:0046903~secretion	7	3.13901	0.0478874	18987, 16534, 14226, 16952, 12287, 16846, 12286	162	221	13588	2.65672	1	0.617691	55.2958
SP_PIR_KEYWORDS	helicase	5	2.24215	0.0481862	208084, 15201, 77782, 327762, 19366	204	120	17854	3.64665	0.999994	0.348579	47.2023
INTERPRO	IPR007110:Immunoglobulin-like	12	5.38117	0.0485168	381091, 21367, 67666, 102657, 328830, 16980, 19280, 13003, 98365, 74762, 19876, 54725	184	604	17763	1.91797	1	0.690096	50.3197
GOTERM_BP_FAT	GO:0002260~lymphocyte homeostasis	3	1.34529	0.0488793	12442, 57916, 18707	162	30	13588	8.38765	1	0.620129	56.0538
KEGG_PATHWAY	mmu04114:Oocyte meiosis	5	2.24215	0.0489284	18817, 12442, 105988, 12532, 268697	70	115	5738	3.56398	0.9901	0.298841	42.1926
GOTERM_BP_FAT	GO:0001764~neuron migration	4	1.79372	0.05024	21367, 74762, 13175, 58869	162	70	13588	4.79295	1	0.62527	57.0739
SP_PIR_KEYWORDS	cell membrane	28	12.5561	0.0510075	19267, 23890, 18441, 16952, 70086, 12768, 14276, 56437, 14765, 106572, 67149, 14065, 74762, 18605, 23796, 19222, 17364, 17096, 14089, 226101, 11541, 279653, 108686, 54725, 321019, 21367, 11629, 71904	204	1713	17854	1.43056	0.999997	0.355122	49.1909
SP_PIR_KEYWORDS	Chromosome partition	3	1.34529	0.0510539	16319, 105988, 59126	204	32	17854	8.20496	0.999997	0.345881	49.223
SP_PIR_KEYWORDS	motor protein	5	2.24215	0.0519044	240641, 70218, 110033, 16565, 668880	204	123	17854	3.55771	0.999998	0.341508	49.8084
GOTERM_BP_FAT	GO:0070201~regulation of establishment of protein localization	4	1.79372	0.0520164	16534, 66824, 21335, 108000	162	71	13588	4.72544	1	0.633249	58.3724
INTERPRO	IPR000387:Dual-specific/protein-tyrosine phosphatase, conserved region	4	1.79372	0.0527474	19275, 19267, 15170, 19280	184	82	17763	4.70917	1	0.701588	53.3382
UP_SEQ_FEATURE	topological domain:Cytoplasmic	44	19.7309	0.0528214	19267, 23890, 18441, 19280, 102657, 56386, 98365, 70086, 18187, 20452, 72324, 12768, 18844, 27405, 14765, 20970, 330812, 105785, 14065, 18605, 16795, 23796, 19222, 19876, 17364, 14089, 19275, 226101, 11541, 279653, 12287, 11492, 71279, 16518, 20737, 54725, 321019, 54652, 12511, 57916, 12286, 14421, 81897, 71904	196	2780	16021	1.29372	1	0.938744	55.6663
GOTERM_BP_FAT	GO:0009611~response to wounding	9	4.03587	0.054552	15170, 66824, 21789, 14065, 17084, 12768, 16803, 81897, 67092	162	347	13588	2.17547	1	0.646169	60.162
GOTERM_MF_FAT	GO:0004859~phospholipase inhibitor activity	2	0.896861	0.0548304	16952, 12306	150	5	13288	35.4347	1	0.410608	52.9308
GOTERM_MF_FAT	GO:0055102~lipase inhibitor activity	2	0.896861	0.0548304	16952, 12306	150	5	13288	35.4347	1	0.410608	52.9308
GOTERM_MF_FAT	GO:0022843~voltage-gated cation channel activity	5	2.24215	0.055861	54652, 12287, 207474, 12286, 16518	150	128	13288	3.46042	1	0.407001	53.6121
GOTERM_MF_FAT	GO:0004386~helicase activity	5	2.24215	0.0571674	208084, 15201, 77782, 327762, 19366	150	129	13288	3.43359	1	0.405129	54.4626
GOTERM_BP_FAT	GO:0060666~dichotomous subdivision of terminal units involved in salivary gland branching	2	0.896861	0.0578644	67784, 18844	162	5	13588	33.5506	1	0.663453	62.3911
GOTERM_BP_FAT	GO:0006600~creatine metabolic process	2	0.896861	0.0578644	14431, 67092	162	5	13588	33.5506	1	0.663453	62.3911
GOTERM_BP_FAT	GO:0051235~maintenance of location	3	1.34529	0.0579893	105785, 21335, 58869	162	33	13588	7.62514	1	0.659346	62.4728
GOTERM_BP_FAT	GO:0048812~neuron projection morphogenesis	6	2.69058	0.0582853	54652, 14457, 12286, 13175, 100039888, 19876, 16765	162	176	13588	2.85943	1	0.656411	62.6658
GOTERM_BP_FAT	GO:0030029~actin filament-based process	6	2.69058	0.0582853	19354, 26934, 14457, 56419, 11629, 57778	162	176	13588	2.85943	1	0.656411	62.6658
KEGG_PATHWAY	mmu04650:Natural killer cell mediated cytotoxicity	5	2.24215	0.0584493	15170, 19354, 30955, 15980, 18707	70	122	5738	3.35948	0.996077	0.326844	48.2098
GOTERM_BP_FAT	GO:0048666~neuron development	8	3.58744	0.0590483	54652, 12704, 14457, 16846, 12286, 13175, 100039888, 19876, 16765	162	292	13588	2.29799	1	0.656534	63.159
SMART	SM00408:IGc2	6	2.69058	0.0600365	21367, 16980, 19280, 74762, 19876, 54725	104	187	9131	2.81705	0.999191	0.831368	50.6017
GOTERM_CC_FAT	GO:0043005~neuron projection	7	3.13901	0.0606098	21367, 12287, 18187, 12286, 19876, 58869, 54725	143	245	12504	2.4983	0.999995	0.40985	54.1487
INTERPRO	IPR016130:Protein-tyrosine phosphatase, active site	4	1.79372	0.0608639	19275, 19267, 15170, 19280	184	87	17763	4.43853	1	0.735854	58.658
GOTERM_BP_FAT	GO:0051046~regulation of secretion	5	2.24215	0.0613105	16534, 66824, 11541, 16846, 12286	162	125	13588	3.35506	1	0.666025	64.5856
GOTERM_BP_FAT	GO:0002683~negative regulation of immune system process	4	1.79372	0.0613456	15170, 102657, 57916, 20737	162	76	13588	4.41455	1	0.661573	64.6073
UP_SEQ_FEATURE	active site:Phosphocysteine intermediate	4	1.79372	0.0634456	19275, 19267, 15170, 19280	196	75	16021	4.35946	1	0.95638	62.5628
GOTERM_MF_FAT	GO:0004672~protein kinase activity	12	5.38117	0.06345	12704, 14191, 12571, 18817, 59126, 56489, 13175, 14841, 17279, 244895, 52033, 17096	150	583	13288	1.8234	1	0.429862	58.3545
SMART	SM00060:FN3	6	2.69058	0.0645498	21367, 16980, 19280, 74762, 15980, 19876	104	191	9131	2.75805	0.999535	0.784486	53.2371
GOTERM_BP_FAT	GO:0043066~negative regulation of apoptosis	7	3.13901	0.0650514	74754, 27401, 15201, 30955, 12286, 108000, 21857	162	239	13588	2.45664	1	0.679142	66.8313
GOTERM_BP_FAT	GO:0007626~locomotory behavior	7	3.13901	0.0650514	19354, 12287, 18187, 12286, 12768, 16803, 19876	162	239	13588	2.45664	1	0.679142	66.8313
GOTERM_BP_FAT	GO:0010876~lipid localization	5	2.24215	0.0657203	16534, 16952, 14421, 108956, 16803	162	128	13588	3.27643	1	0.678472	67.2186
KEGG_PATHWAY	mmu03030:DNA replication	3	1.34529	0.0657598	17216, 327762, 18973	70	35	5738	7.02612	0.998085	0.341111	52.4375
GOTERM_MF_FAT	GO:0030246~carbohydrate binding	8	3.58744	0.0661159	12831, 67666, 14118, 15366, 13003, 76645, 14314, 18605	150	317	13288	2.23563	1	0.434488	59.9111
GOTERM_CC_FAT	GO:0005694~chromosome	9	4.03587	0.0663613	16319, 17216, 54141, 15201, 110033, 66468, 66570, 22778, 108000	143	378	12504	2.08192	0.999998	0.425955	57.5295
UP_SEQ_FEATURE	disulfide bond	38	17.0404	0.0665572	22402, 23890, 18441, 67666, 102657, 19280, 56386, 76645, 98365, 70086, 21789, 18187, 20452, 12768, 14765, 14118, 13003, 94352, 14314, 14065, 74762, 18605, 19222, 19876, 14089, 11541, 11492, 110075, 21857, 54725, 321019, 12511, 21367, 269855, 57916, 16846, 14421, 17304	196	2379	16021	1.30564	1	0.953665	64.3844
SP_PIR_KEYWORDS	Immunoglobulin domain	10	4.4843	0.0667309	21367, 67666, 102657, 16980, 19280, 13003, 98365, 74762, 19876, 54725	204	443	17854	1.97561	1	0.408112	59.0643
GOTERM_BP_FAT	GO:0070507~regulation of microtubule cytoskeleton organization	3	1.34529	0.0676336	66468, 17754, 100039888, 16765	162	36	13588	6.98971	1	0.684826	68.3027
GOTERM_BP_FAT	GO:0007204~elevation of cytosolic calcium ion concentration	3	1.34529	0.0676336	14676, 14226, 12286	162	36	13588	6.98971	1	0.684826	68.3027
GOTERM_BP_FAT	GO:0032102~negative regulation of response to external stimulus	3	1.34529	0.0676336	102657, 16846, 20737	162	36	13588	6.98971	1	0.684826	68.3027
SP_PIR_KEYWORDS	cytoplasm	44	19.7309	0.0677181	19267, 54141, 59126, 16952, 66570, 74107, 22778, 224171, 16565, 23834, 78885, 29859, 16543, 12704, 244667, 109778, 14457, 105988, 21335, 100039888, 18105, 58869, 18601, 215387, 17096, 16319, 15170, 26934, 108907, 15366, 108686, 240641, 19354, 52398, 18987, 66468, 66824, 80986, 56489, 11629, 57778, 16765, 17279, 11624, 268697	204	3029	17854	1.27133	1	0.403298	59.6208
GOTERM_BP_FAT	GO:0060600~dichotomous subdivision of an epithelial terminal unit	2	0.896861	0.0690316	67784, 18844	162	6	13588	27.9588	1	0.688128	69.0736
GOTERM_BP_FAT	GO:0050670~regulation of lymphocyte proliferation	4	1.79372	0.0693307	15170, 102657, 57916, 20737	162	80	13588	4.19383	1	0.685403	69.2362
GOTERM_BP_FAT	GO:0032944~regulation of mononuclear cell proliferation	4	1.79372	0.0693307	15170, 102657, 57916, 20737	162	80	13588	4.19383	1	0.685403	69.2362
GOTERM_MF_FAT	GO:0003774~motor activity	5	2.24215	0.069656	240641, 70218, 110033, 16565, 668880	150	138	13288	3.20966	1	0.443124	61.8949
INTERPRO	IPR000341:Phosphoinositide 3-kinase, ras-binding	2	0.896861	0.0699366	30955, 18707	184	7	17763	27.5823	1	0.768659	63.9348
GOTERM_BP_FAT	GO:0007155~cell adhesion	12	5.38117	0.0699407	12831, 22402, 12511, 21367, 67666, 19280, 13003, 279653, 18187, 17304, 54725, 12837	162	561	13588	1.79415	1	0.684402	69.5653
GOTERM_BP_FAT	GO:0043069~negative regulation of programmed cell death	7	3.13901	0.0703793	74754, 27401, 15201, 30955, 12286, 108000, 21857	162	244	13588	2.40629	1	0.682504	69.7999
GOTERM_BP_FAT	GO:0022610~biological adhesion	12	5.38117	0.0706343	12831, 22402, 12511, 21367, 67666, 19280, 13003, 279653, 18187, 17304, 54725, 12837	162	562	13588	1.79096	1	0.679659	69.9356
UP_SEQ_FEATURE	domain:F5/8 type C 2	2	0.896861	0.0708534	18187, 17304	196	6	16021	27.2466	1	0.953706	66.764
UP_SEQ_FEATURE	domain:F5/8 type C 1	2	0.896861	0.0708534	18187, 17304	196	6	16021	27.2466	1	0.953706	66.764
GOTERM_BP_FAT	GO:0060548~negative regulation of cell death	7	3.13901	0.0714744	74754, 27401, 15201, 30955, 12286, 108000, 21857	162	245	13588	2.39647	1	0.679965	70.3784
GOTERM_BP_FAT	GO:0051050~positive regulation of transport	5	2.24215	0.071851	16534, 18441, 66824, 11541, 17304	162	132	13588	3.17714	1	0.677833	70.5749
SP_PIR_KEYWORDS	serine/threonine-protein kinase	9	4.03587	0.072455	12704, 12571, 18817, 59126, 56489, 13175, 14841, 17279, 52033	204	384	17854	2.05124	1	0.415828	62.1952
SP_PIR_KEYWORDS	cell projection	6	2.69058	0.0734078	14089, 52398, 16952, 11629, 108686, 14431	204	196	17854	2.67917	1	0.411004	62.6944
GOTERM_BP_FAT	GO:0070663~regulation of leukocyte proliferation	4	1.79372	0.0734912	15170, 102657, 57916, 20737	162	82	13588	4.09154	1	0.682308	71.4165
GOTERM_MF_FAT	GO:0004715~non-membrane spanning protein tyrosine kinase activity	3	1.34529	0.0738749	14191, 244895, 17096	150	40	13288	6.644	1	0.454411	64.1404
GOTERM_BP_FAT	GO:0051480~cytosolic calcium ion homeostasis	3	1.34529	0.074336	14676, 14226, 12286	162	38	13588	6.62183	1	0.68261	71.8411
KEGG_PATHWAY	mmu04664:Fc epsilon RI signaling pathway	4	1.79372	0.0752995	19354, 30955, 18707, 17096	70	82	5738	3.99861	0.999255	0.362462	57.4825
SMART	SM00144:PI3K_rbd	2	0.896861	0.0763636	30955, 18707	104	7	9131	25.0852	0.999892	0.781842	59.5397
GOTERM_BP_FAT	GO:0003001~generation of a signal involved in cell-cell signaling	4	1.79372	0.0777607	14226, 12287, 16846, 12286	162	84	13588	3.99412	1	0.695663	73.5025
GOTERM_BP_FAT	GO:0001776~leukocyte homeostasis	3	1.34529	0.0777639	12442, 57916, 18707	162	39	13588	6.45204	1	0.691761	73.504
KEGG_PATHWAY	mmu04020:Calcium signaling pathway	6	2.69058	0.0787907	14676, 54652, 11541, 12287, 70086, 12286	70	191	5738	2.57502	0.999474	0.35862	59.2037
INTERPRO	IPR002420:Phosphoinositide 3-kinase, C2	2	0.896861	0.0795222	30955, 18707	184	8	17763	24.1345	1	0.797494	68.8254
INTERPRO	IPR015633:E2F Family	2	0.896861	0.0795222	13555, 242705	184	8	17763	24.1345	1	0.797494	68.8254
INTERPRO	IPR014767:Diaphanous autoregulatory	2	0.896861	0.0795222	56419, 57778	184	8	17763	24.1345	1	0.797494	68.8254
GOTERM_BP_FAT	GO:0033205~cytokinesis during cell cycle	2	0.896861	0.0800672	26934, 108907	162	7	13588	23.9647	1	0.698904	74.569
GOTERM_BP_FAT	GO:0002335~mature B cell differentiation	2	0.896861	0.0800672	18987, 321019	162	7	13588	23.9647	1	0.698904	74.569
GOTERM_BP_FAT	GO:0006599~phosphagen metabolic process	2	0.896861	0.0800672	14431, 67092	162	7	13588	23.9647	1	0.698904	74.569
GOTERM_BP_FAT	GO:0048015~phosphoinositide-mediated signaling	3	1.34529	0.0812408	14676, 30955, 18707	162	40	13588	6.29074	1	0.700565	75.0961
INTERPRO	IPR003659:Plexin/semaphorin/integrin	3	1.34529	0.0813809	67784, 72324, 18844	184	46	17763	6.29596	1	0.790873	69.6993
UP_SEQ_FEATURE	domain:SRCR 4	2	0.896861	0.0821668	269855, 94352	196	7	16021	23.3542	1	0.965751	72.3395
SP_PIR_KEYWORDS	alternative splicing	61	27.3543	0.0836207	213402, 19280, 66570, 78317, 209540, 22778, 72324, 14431, 29859, 16543, 27401, 13003, 14235, 18605, 21335, 327762, 58869, 20148, 108907, 15201, 224829, 54725, 22351, 12511, 18987, 17754, 70466, 57778, 17304, 11624, 208084, 223433, 74107, 18187, 12704, 244667, 14457, 210293, 330812, 94352, 74760, 17364, 17096, 21985, 16319, 14089, 21853, 15170, 239463, 226101, 15366, 69806, 12287, 209225, 108686, …	204	4481	17854	1.19141	1	0.445364	67.6761
UP_SEQ_FEATURE	signal peptide	45	20.1794	0.0861384	212898, 22402, 19267, 12831, 67666, 19280, 102657, 76645, 98365, 21789, 18187, 72324, 16803, 14276, 12837, 18844, 20970, 14118, 330812, 13003, 94352, 14314, 74762, 14065, 19876, 381091, 19275, 217430, 279653, 11492, 20737, 110075, 21857, 54725, 12511, 21367, 74754, 269855, 80752, 16846, 545260, 17084, 17304, 81897, 229600	196	2963	16021	1.24141	1	0.964839	74.0803
GOTERM_BP_FAT	GO:0016311~dephosphorylation	5	2.24215	0.0866686	19275, 19267, 15170, 19280, 12532	162	141	13588	2.97435	1	0.721056	77.4032
SMART	SM00142:PI3K_C2	2	0.896861	0.0867904	30955, 18707	104	8	9131	21.9495	0.999971	0.774976	64.4479
GOTERM_BP_FAT	GO:0042592~homeostatic process	12	5.38117	0.087023	14676, 54652, 16534, 12442, 14226, 57916, 12286, 16795, 21857, 58869, 18707, 17096	162	584	13588	1.72349	1	0.718885	77.5466
GOTERM_CC_FAT	GO:0000940~outer kinetochore of condensed chromosome	2	0.896861	0.0873442	66468, 108000	143	8	12504	21.8601	1	0.50798	68.0131
GOTERM_BP_FAT	GO:0050868~negative regulation of T cell activation	3	1.34529	0.0883348	15170, 102657, 20737	162	42	13588	5.99118	1	0.720815	78.07
GOTERM_BP_FAT	GO:0032386~regulation of intracellular transport	3	1.34529	0.0883348	14226, 21335, 108000	162	42	13588	5.99118	1	0.720815	78.07
GOTERM_BP_FAT	GO:0021953~central nervous system neuron differentiation	3	1.34529	0.0883348	16846, 12286, 13175	162	42	13588	5.99118	1	0.720815	78.07
SP_PIR_KEYWORDS	membrane	73	32.7354	0.0883741	23890, 19280, 16952, 70086, 98365, 224171, 72324, 12768, 50799, 14276, 18844, 56437, 27405, 170829, 106572, 105785, 14065, 23796, 16795, 18605, 19876, 58869, 20148, 217430, 11492, 71279, 20737, 54725, 321019, 54652, 19354, 12511, 21367, 16534, 11629, 17304, 81897, 212898, 19267, 114644, 18441, 102657, 56386, 76645, 18187, 20452, 78885, 215900, 14765, 20970, 67149, 330812, 74762, 233115, 19222, 67…	204	5507	17854	1.16015	1	0.455381	69.7787
INTERPRO	IPR001263:Phosphoinositide 3-kinase accessory region PIK	2	0.896861	0.0890095	30955, 18707	184	9	17763	21.4529	1	0.807361	73.053
INTERPRO	IPR010473:Diaphanous GTPase-binding	2	0.896861	0.0890095	56419, 57778	184	9	17763	21.4529	1	0.807361	73.053
INTERPRO	IPR010472:Diaphanous FH3	2	0.896861	0.0890095	56419, 57778	184	9	17763	21.4529	1	0.807361	73.053
INTERPRO	IPR013548:Plexin cytoplasmic region	2	0.896861	0.0890095	67784, 18844	184	9	17763	21.4529	1	0.807361	73.053
UP_SEQ_FEATURE	compositionally biased region:Poly-Glu	9	4.03587	0.0896153	54652, 226101, 78317, 11492, 12286, 545260, 209225, 27221, 244895	196	376	16021	1.95654	1	0.963332	75.5197
BIOCARTA	m_g1Pathway:Cell Cycle: G1/S Check Point	3	1.34529	0.0907	13555, 12571, 27401	25	25	1171	5.6208	0.983235	0.983235	58.7209
KEGG_PATHWAY	mmu04080:Neuroactive ligand-receptor interaction	7	3.13901	0.091183	14765, 18441, 11541, 16846, 70086, 14065, 23796	70	260	5738	2.20692	0.999849	0.386565	64.8146
GOTERM_BP_FAT	GO:0032880~regulation of protein localization	4	1.79372	0.0911988	16534, 66824, 21335, 108000	162	90	13588	3.72785	1	0.729088	79.1734
GOTERM_MF_FAT	GO:0004721~phosphoprotein phosphatase activity	5	2.24215	0.0924254	19275, 19267, 15170, 19280, 12532	150	152	13288	2.91404	1	0.525738	72.6359
GOTERM_BP_FAT	GO:0048858~cell projection morphogenesis	6	2.69058	0.0926012	54652, 14457, 12286, 13175, 100039888, 19876, 16765	162	202	13588	2.49138	1	0.731199	79.6945
GOTERM_CC_FAT	GO:0005576~extracellular region	26	11.6592	0.0930429	22402, 12831, 67666, 21789, 16803, 108956, 12837, 14118, 13003, 94352, 14314, 18605, 237360, 12306, 11492, 20737, 110075, 21857, 269855, 66824, 16846, 80752, 545260, 17304, 17084, 229600	143	1680	12504	1.35325	1	0.517462	70.4168
UP_SEQ_FEATURE	domain:Link 2	2	0.896861	0.0933431	67666, 13003	196	8	16021	20.4349	1	0.962289	76.98
UP_SEQ_FEATURE	domain:Link 1	2	0.896861	0.0933431	67666, 13003	196	8	16021	20.4349	1	0.962289	76.98
UP_SEQ_FEATURE	short sequence motif:DEF box	2	0.896861	0.0933431	13555, 242705	196	8	16021	20.4349	1	0.962289	76.98
UP_SEQ_FEATURE	domain:DAD	2	0.896861	0.0933431	56419, 57778	196	8	16021	20.4349	1	0.962289	76.98
UP_SEQ_FEATURE	region of interest:Transactivation	2	0.896861	0.0933431	13555, 242705	196	8	16021	20.4349	1	0.962289	76.98
KEGG_PATHWAY	mmu05215:Prostate cancer	4	1.79372	0.0934665	13555, 242705, 30955, 18707	70	90	5738	3.64317	0.99988	0.378204	65.7685
GOTERM_BP_FAT	GO:0006874~cellular calcium ion homeostasis	4	1.79372	0.0935271	14676, 54652, 14226, 12286	162	91	13588	3.68688	1	0.731375	80.0317
GOTERM_CC_FAT	GO:0043232~intracellular non-membrane-bounded organelle	29	13.0045	0.0935806	54141, 66570, 74107, 22778, 16565, 23834, 16543, 244667, 12704, 17216, 14457, 110033, 21335, 100039888, 12306, 16319, 26934, 108907, 15201, 668880, 240641, 70218, 52398, 66468, 17754, 80986, 11629, 108000, 16765, 268697	143	1919	12504	1.32141	1	0.506369	70.6347
GOTERM_CC_FAT	GO:0043228~non-membrane-bounded organelle	29	13.0045	0.0935806	54141, 66570, 74107, 22778, 16565, 23834, 16543, 244667, 12704, 17216, 14457, 110033, 21335, 100039888, 12306, 16319, 26934, 108907, 15201, 668880, 240641, 70218, 52398, 66468, 17754, 80986, 11629, 108000, 16765, 268697	143	1919	12504	1.32141	1	0.506369	70.6347
GOTERM_CC_FAT	GO:0034703~cation channel complex	4	1.79372	0.093613	54652, 12287, 207474, 12286	143	95	12504	3.68171	1	0.49389	70.6478
SP_PIR_KEYWORDS	ATP	5	2.24215	0.0937909	14191, 12571, 18817, 15201, 17096	204	151	17854	2.898	1	0.467295	72.0205
INTERPRO	IPR017442:Serine/threonine protein kinase-related	8	3.58744	0.0939854	12704, 12571, 18817, 59126, 56489, 13175, 17279, 52033	184	374	17763	2.06498	1	0.812495	75.0511
SMART	SM00423:PSI	3	1.34529	0.0947503	67784, 72324, 18844	104	46	9131	5.72596	0.999989	0.760919	67.8222
SMART	SM00145:PI3Ka	2	0.896861	0.0971007	30955, 18707	104	9	9131	19.5107	0.999992	0.728875	68.7611
GOTERM_BP_FAT	GO:0051129~negative regulation of cellular component organization	4	1.79372	0.0982566	22351, 12704, 17754, 100039888, 16765	162	93	13588	3.60759	1	0.74612	81.6741
INTERPRO	IPR014400:Cyclin, A/B/D/E	2	0.896861	0.0983996	12442, 268697	184	10	17763	19.3076	1	0.815335	76.7076
INTERPRO	IPR003316:Transcription factor E2F/dimerisation partner (TDP)	2	0.896861	0.0983996	13555, 242705	184	10	17763	19.3076	1	0.815335	76.7076
INTERPRO	IPR015433:Phosphatidylinositol Kinase	2	0.896861	0.0983996	30955, 18707	184	10	17763	19.3076	1	0.815335	76.7076
GOTERM_CC_FAT	GO:0001726~ruffle	3	1.34529	0.0994822	12704, 14457, 11629	143	47	12504	5.58131	1	0.5039	72.9321

## Sheet: Table S6
Functional annotation chart: B6 maternal allele-dependent down-regulated genes (p < 0.05, > 2.0-fold)
Category	Term	Count	%	PValue	ENTREZ gene ID	List Total	Pop Hits	Pop Total	Fold Enrichment	Bonferroni	Benjamini	FDR
SP_PIR_KEYWORDS	oxidoreductase	14	7.95455	0.000278193	12583, 112407, 14263, 226564, 16922, 12040, 70575, 14778, 74147, 104776, 227696, 30049, 13107, 55990	131	572	17854	3.33577	0.051491	0.051491	0.345207
GOTERM_BP_FAT	GO:0016054~organic acid catabolic process	6	3.40909	0.000336476	12583, 246277, 74147, 16922, 227095, 12040	102	81	13588	9.86783	0.266761	0.266761	0.524826
GOTERM_BP_FAT	GO:0046395~carboxylic acid catabolic process	6	3.40909	0.000336476	12583, 246277, 74147, 16922, 227095, 12040	102	81	13588	9.86783	0.266761	0.266761	0.524826
PIR_SUPERFAMILY	PIRSF000332:dimethylaniline monooxygenase (N-oxide-forming)	3	1.70455	0.000581349	14263, 226564, 55990	64	5	8136	76.275	0.0415624	0.0415624	0.605146
GOTERM_CC_FAT	GO:0005739~mitochondrion	21	11.9318	0.00111159	108682, 56078, 12683, 16922, 229905, 384071, 22229, 243382, 12040, 67426, 19041, 103172, 213393, 14732, 74147, 104776, 228859, 214663, 66586, 227095, 18604	92	1322	12504	2.15898	0.137503	0.137503	1.29206
GOTERM_BP_FAT	GO:0006534~cysteine metabolic process	3	1.70455	0.00112124	12583, 12411, 246277	102	7	13588	57.0924	0.644548	0.403802	1.73887
GOTERM_BP_FAT	GO:0050873~brown fat cell differentiation	4	2.27273	0.00126571	11555, 11861, 104776, 246747	102	29	13588	18.3746	0.688925	0.322428	1.96085
GOTERM_BP_FAT	GO:0055114~oxidation reduction	14	7.95455	0.00138929	12583, 112407, 14263, 226564, 16922, 12040, 70575, 14778, 74147, 104776, 227696, 30049, 13107, 55990	102	672	13588	2.77533	0.722467	0.27418	2.15036
INTERPRO	IPR000960:Flavin-containing monooxygenase FMO	3	1.70455	0.00149028	14263, 226564, 55990	133	8	17763	50.0836	0.344307	0.344307	1.95583
INTERPRO	IPR012143:Dimethylaniline monooxygenase, N-oxide-forming	3	1.70455	0.00149028	14263, 226564, 55990	133	8	17763	50.0836	0.344307	0.344307	1.95583
GOTERM_MF_FAT	GO:0004499~flavin-containing monooxygenase activity	3	1.70455	0.00152433	14263, 226564, 55990	101	8	13288	49.3366	0.349614	0.349614	1.99903
GOTERM_MF_FAT	GO:0048037~cofactor binding	8	4.54545	0.00157357	12411, 108682, 14263, 246277, 74147, 229905, 226564, 55990	101	226	13288	4.65715	0.358596	0.199123	2.06298
PIR_SUPERFAMILY	PIRSF000332:FMO	3	1.70455	0.00160354	14263, 226564, 55990	64	8	8136	47.6719	0.11055	0.0568935	1.66115
GOTERM_MF_FAT	GO:0019842~vitamin binding	6	3.40909	0.00217877	12411, 108682, 112407, 246277, 16922, 229905	101	121	13288	6.52385	0.459404	0.185375	2.84588
GOTERM_BP_FAT	GO:0009719~response to endogenous stimulus	7	3.97727	0.00248716	16367, 13488, 20512, 50518, 16337, 18576, 20714	102	184	13588	5.06799	0.899341	0.368213	3.81897
KEGG_PATHWAY	mmu00280:Valine, leucine and isoleucine degradation	4	2.27273	0.00507542	74147, 104776, 227095, 12040	45	46	5738	11.0879	0.277945	0.277945	5.03793
GOTERM_BP_FAT	GO:0006790~sulfur metabolic process	5	2.84091	0.00525949	12583, 12411, 54710, 14778, 246277	102	94	13588	7.08594	0.992265	0.555294	7.91473
GOTERM_BP_FAT	GO:0009081~branched chain family amino acid metabolic process	3	1.70455	0.00539299	104776, 227095, 12040	102	15	13588	26.6431	0.993166	0.509464	8.10777
GOTERM_BP_FAT	GO:0009063~cellular amino acid catabolic process	4	2.27273	0.00751432	12583, 246277, 227095, 12040	102	54	13588	9.86783	0.999046	0.580753	11.1249
GOTERM_BP_FAT	GO:0001659~temperature homeostasis	3	1.70455	0.00774528	11555, 13488, 12683	102	18	13588	22.2026	0.99923	0.549118	11.4478
GOTERM_MF_FAT	GO:0030170~pyridoxal phosphate binding	4	2.27273	0.00777038	12411, 108682, 246277, 229905	101	54	13288	9.74551	0.889175	0.423022	9.8105
GOTERM_MF_FAT	GO:0070279~vitamin B6 binding	4	2.27273	0.00777038	12411, 108682, 246277, 229905	101	54	13288	9.74551	0.889175	0.423022	9.8105
GOTERM_BP_FAT	GO:0032870~cellular response to hormone stimulus	4	2.27273	0.00915041	16367, 50518, 16337, 18576	102	58	13588	9.18729	0.999791	0.571537	13.3883
GOTERM_CC_FAT	GO:0005792~microsome	6	3.40909	0.00916755	14263, 16367, 226564, 18576, 13107, 55990	92	176	12504	4.6334	0.706215	0.457981	10.2093
SP_PIR_KEYWORDS	pyridoxal phosphate	4	2.27273	0.00954215	12411, 108682, 246277, 229905	131	60	17854	9.08601	0.838252	0.59782	11.2339
GOTERM_CC_FAT	GO:0042598~vesicular fraction	6	3.40909	0.0105002	14263, 16367, 226564, 18576, 13107, 55990	92	182	12504	4.48065	0.754367	0.373729	11.6113
GOTERM_BP_FAT	GO:0045444~fat cell differentiation	4	2.27273	0.0105037	11555, 11861, 104776, 246747	102	61	13588	8.73545	0.999941	0.587309	15.2196
GOTERM_MF_FAT	GO:0050661~NADP or NADPH binding	3	1.70455	0.0107275	14263, 226564, 55990	101	21	13288	18.7949	0.952237	0.455725	13.3043
GOTERM_BP_FAT	GO:0009069~serine family amino acid metabolic process	3	1.70455	0.0114705	12583, 12411, 246277	102	22	13588	18.1658	0.999976	0.587867	16.5056
SP_PIR_KEYWORDS	transferase	19	10.7955	0.0115849	54710, 108682, 54613, 22245, 229905, 16337, 75735, 107652, 223775, 21743, 53608, 78754, 67426, 14732, 20768, 66586, 18604, 26887, 20860	131	1385	17854	1.86968	0.890734	0.521926	13.4826
GOTERM_BP_FAT	GO:0006631~fatty acid metabolic process	6	3.40909	0.0120056	14732, 74147, 16922, 22229, 78894, 30049	102	184	13588	4.34399	0.999985	0.575409	17.2096
SP_PIR_KEYWORDS	lyase	5	2.84091	0.0121805	12411, 56078, 246277, 74147, 229905	131	122	17854	5.58566	0.902558	0.44129	14.1283
GOTERM_BP_FAT	GO:0009310~amine catabolic process	4	2.27273	0.0124795	12583, 246277, 227095, 12040	102	65	13588	8.19789	0.999991	0.562656	17.8283
GOTERM_BP_FAT	GO:0000096~sulfur amino acid metabolic process	3	1.70455	0.0125026	12583, 12411, 246277	102	23	13588	17.376	0.999991	0.538528	17.8583
SP_PIR_KEYWORDS	mitochondrion	13	7.38636	0.012676	56078, 384071, 243382, 22229, 12040, 67426, 19041, 14732, 104776, 214663, 66586, 227095, 18604	131	790	17854	2.24275	0.911419	0.38416	14.6622
GOTERM_MF_FAT	GO:0016702~oxidoreductase activity, acting on single donors with incorporation of molecular oxygen, incorporation of two atoms of oxygen	4	2.27273	0.014559	12583, 112407, 16922, 227696	101	68	13288	7.73908	0.98401	0.498074	17.6451
GOTERM_BP_FAT	GO:0019448~L-cysteine catabolic process	2	1.13636	0.0148114	12583, 246277	102	2	13588	133.216	0.999999	0.576791	20.8103
GOTERM_BP_FAT	GO:0046439~L-cysteine metabolic process	2	1.13636	0.0148114	12583, 246277	102	2	13588	133.216	0.999999	0.576791	20.8103
GOTERM_BP_FAT	GO:0009093~cysteine catabolic process	2	1.13636	0.0148114	12583, 246277	102	2	13588	133.216	0.999999	0.576791	20.8103
GOTERM_BP_FAT	GO:0019452~L-cysteine catabolic process to taurine	2	1.13636	0.0148114	12583, 246277	102	2	13588	133.216	0.999999	0.576791	20.8103
SP_PIR_KEYWORDS	dioxygenase	4	2.27273	0.0150447	12583, 112407, 16922, 227696	131	71	17854	7.67831	0.943877	0.381238	17.1721
GOTERM_MF_FAT	GO:0016701~oxidoreductase activity, acting on single donors with incorporation of molecular oxygen	4	2.27273	0.0151392	12583, 112407, 16922, 227696	101	69	13288	7.62692	0.986457	0.459119	18.2846
PIR_SUPERFAMILY	PIRSF002691:beta-galactoside-binding lectin	2	1.13636	0.0154277	16858, 107753	64	2	8136	127.125	0.678578	0.314998	14.9804
SP_PIR_KEYWORDS	membrane	53	30.1136	0.0163387	54710, 54613, 384071, 226744, 442827, 22229, 620966, 230379, 56209, 19041, 228859, 215160, 192775, 319229, 18576, 232431, 230579, 13107, 55990, 75750, 381199, 16337, 217371, 69581, 78754, 28254, 330064, 13488, 66586, 57776, 67017, 99887, 11555, 20512, 226564, 94040, 212670, 14732, 22253, 214663, 18552, 246747, 20527, 14263, 21684, 20521, 78249, 245386, 58237, 83379, 320802, 320709, 26887	131	5507	17854	1.31167	0.956282	0.360547	18.5145
GOTERM_BP_FAT	GO:0015758~glucose transport	3	1.70455	0.0182361	20527, 13488, 66277	102	28	13588	14.2731	1	0.631447	25.0069
SP_PIR_KEYWORDS	transit peptide	9	5.11364	0.0187324	56078, 67426, 14732, 16922, 104776, 243382, 227095, 12040, 18604	131	457	17854	2.68405	0.972482	0.361806	20.945
GOTERM_BP_FAT	GO:0008645~hexose transport	3	1.70455	0.0207857	20527, 13488, 66277	102	30	13588	13.3216	1	0.659012	27.9949
PIR_SUPERFAMILY	PIRSF002458:ADP,ATP carrier protein	3	1.70455	0.0209476	384071, 214663, 22229	64	29	8136	13.1509	0.786777	0.32047	19.8261
KEGG_PATHWAY	mmu00640:Propanoate metabolism	3	1.70455	0.02182	74147, 104776, 227095	45	30	5738	12.7511	0.756331	0.506371	20.0784
GOTERM_BP_FAT	GO:0015749~monosaccharide transport	3	1.70455	0.0221129	20527, 13488, 66277	102	31	13588	12.8918	1	0.662132	29.5059
INTERPRO	IPR008775:Phytanoyl-CoA dioxygenase	2	1.13636	0.0221295	16922, 227696	133	3	17763	89.0376	0.998223	0.957849	25.6493
INTERPRO	IPR000863:Sulfotransferase	3	1.70455	0.0221402	54710, 26887, 20860	133	31	17763	12.9248	0.998229	0.879008	25.6601
GOTERM_BP_FAT	GO:0010579~positive regulation of adenylate cyclase activity by G-protein signaling pathway	3	1.70455	0.0234744	12310, 11555, 13488	102	32	13588	12.489	1	0.665485	31.025
GOTERM_BP_FAT	GO:0010578~regulation of adenylate cyclase activity involved in G-protein signaling	3	1.70455	0.0234744	12310, 11555, 13488	102	32	13588	12.489	1	0.665485	31.025
GOTERM_BP_FAT	GO:0007189~activation of adenylate cyclase activity by G-protein signaling pathway	3	1.70455	0.0234744	12310, 11555, 13488	102	32	13588	12.489	1	0.665485	31.025
SP_PIR_KEYWORDS	Chaperone	5	2.84091	0.0240835	67426, 14229, 80888, 67384, 70430	131	150	17854	4.543	0.990263	0.402291	26.1392
GOTERM_MF_FAT	GO:0019900~kinase binding	4	2.27273	0.0261945	20527, 16367, 16337, 18576	101	85	13288	6.19126	0.999439	0.607674	29.6266
SP_PIR_KEYWORDS	lipoprotein	10	5.68182	0.02836	67664, 80981, 11555, 13488, 21684, 11861, 442827, 52570, 217371, 69581	131	589	17854	2.31392	0.995773	0.421102	30.0627
GOTERM_BP_FAT	GO:0000098~sulfur amino acid catabolic process	2	1.13636	0.0294055	12583, 246277	102	4	13588	66.6078	1	0.730288	37.2921
GOTERM_BP_FAT	GO:0044273~sulfur compound catabolic process	2	1.13636	0.0294055	12583, 246277	102	4	13588	66.6078	1	0.730288	37.2921
SP_PIR_KEYWORDS	iron	7	3.97727	0.0301433	12583, 12411, 112407, 16922, 227696, 30049, 13107	131	321	17854	2.97206	0.997018	0.410609	31.6414
GOTERM_CC_FAT	GO:0031090~organelle membrane	12	6.81818	0.0324866	54613, 14263, 14732, 384071, 226564, 214663, 22229, 66586, 230379, 12040, 55990, 26887	92	809	12504	2.01602	0.98763	0.666501	32.0342
GOTERM_BP_FAT	GO:0043434~response to peptide hormone stimulus	4	2.27273	0.0337424	16367, 16337, 18576, 20714	102	95	13588	5.60908	1	0.762721	41.533
INTERPRO	IPR005225:Small GTP-binding protein	5	2.84091	0.0340919	80981, 11861, 442827, 217371, 69581	133	164	17763	4.07184	0.999945	0.914058	36.8333
GOTERM_BP_FAT	GO:0009725~response to hormone stimulus	5	2.84091	0.034543	16367, 50518, 16337, 18576, 20714	102	165	13588	4.03684	1	0.755662	42.2859
SP_PIR_KEYWORDS	microsome	4	2.27273	0.036602	14263, 226564, 13107, 55990	131	100	17854	5.4516	0.999162	0.445896	37.0889
GOTERM_CC_FAT	GO:0044429~mitochondrial part	9	5.11364	0.0367617	14732, 12683, 384071, 214663, 22229, 243382, 66586, 12040, 18604	92	524	12504	2.33438	0.993136	0.630752	35.4639
GOTERM_MF_FAT	GO:0043548~phosphoinositide 3-kinase binding	2	1.13636	0.0370713	16367, 16337	101	5	13288	52.6257	0.999976	0.69384	39.3491
SP_PIR_KEYWORDS	transmembrane	49	27.8409	0.0370782	54710, 54613, 384071, 226744, 22229, 620966, 230379, 258571, 56209, 228859, 215160, 192775, 319229, 18576, 232431, 230579, 55990, 75750, 381199, 16337, 78754, 28254, 330064, 13488, 66586, 57776, 30049, 67017, 99887, 11555, 20512, 226564, 94040, 212670, 14732, 22253, 214663, 18552, 246747, 20527, 14263, 20521, 78249, 245386, 58237, 83379, 320802, 320709, 26887	131	5237	17854	1.2752	0.999237	0.424327	37.4743
GOTERM_BP_FAT	GO:0007190~activation of adenylate cyclase activity	3	1.70455	0.0371758	12310, 11555, 13488	102	41	13588	9.74749	1	0.766692	44.6983
INTERPRO	IPR015421:Pyridoxal phosphate-dependent transferase, major region, subdomain 1	3	1.70455	0.0372147	108682, 246277, 229905	133	41	17763	9.77242	0.999978	0.883113	39.4851
GOTERM_BP_FAT	GO:0051349~positive regulation of lyase activity	3	1.70455	0.0388492	12310, 11555, 13488	102	42	13588	9.51541	1	0.768073	46.1822
GOTERM_BP_FAT	GO:0045762~positive regulation of adenylate cyclase activity	3	1.70455	0.0388492	12310, 11555, 13488	102	42	13588	9.51541	1	0.768073	46.1822
GOTERM_BP_FAT	GO:0031281~positive regulation of cyclase activity	3	1.70455	0.0388492	12310, 11555, 13488	102	42	13588	9.51541	1	0.768073	46.1822
GOTERM_MF_FAT	GO:0016836~hydro-lyase activity	3	1.70455	0.0397257	12411, 56078, 74147	101	42	13288	9.39745	0.999989	0.681179	41.5252
GOTERM_BP_FAT	GO:0032869~cellular response to insulin stimulus	3	1.70455	0.0405509	16367, 16337, 18576	102	43	13588	9.29412	1	0.769606	47.6529
UP_SEQ_FEATURE	region of interest:Alpha-ketoglutarate binding	2	1.13636	0.0408296	16922, 227696	134	5	16021	47.8239	0.999999	0.999999	43.3019
GOTERM_BP_FAT	GO:0008652~cellular amino acid biosynthetic process	3	1.70455	0.0422803	27053, 12411, 20512	102	44	13588	9.08289	1	0.771268	49.1089
GOTERM_BP_FAT	GO:0019530~taurine metabolic process	2	1.13636	0.0437855	12583, 246277	102	6	13588	44.4052	1	0.771064	50.3453
SP_PIR_KEYWORDS	Monooxygenase	4	2.27273	0.0443406	14263, 226564, 13107, 55990	131	108	17854	5.04778	0.999819	0.459637	43.0892
GOTERM_MF_FAT	GO:0005506~iron ion binding	7	3.97727	0.0447462	12583, 12411, 112407, 16922, 227696, 30049, 13107	101	343	13288	2.68499	0.999998	0.690744	45.445
SP_PIR_KEYWORDS	myristate	4	2.27273	0.0453609	67664, 80981, 11861, 52570	131	109	17854	5.00147	0.999852	0.444569	43.8398
GOTERM_CC_FAT	GO:0031300~intrinsic to organelle membrane	4	2.27273	0.0481965	54613, 14263, 226564, 55990	92	112	12504	4.85404	0.998598	0.665447	43.8748
UP_SEQ_FEATURE	region of interest:Beta-galactoside binding	2	1.13636	0.0487947	16858, 107753	134	6	16021	39.8532	1	0.999792	49.3858
GOTERM_BP_FAT	GO:0010648~negative regulation of cell communication	5	2.84091	0.0498795	11555, 13488, 12683, 14783, 74747	102	186	13588	3.58107	1	0.803431	55.0691
UP_SEQ_FEATURE	transmembrane region	44	25	0.0503811	54710, 54613, 11555, 20512, 384071, 226564, 226744, 22229, 620966, 230379, 212670, 94040, 56209, 14732, 22253, 228859, 214663, 18552, 215160, 319229, 18576, 232431, 230579, 246747, 75750, 20527, 381199, 20521, 16337, 245386, 78249, 78754, 28254, 330064, 13488, 58237, 83379, 66586, 57776, 320802, 320709, 67017, 26887, 99887	134	4113	16021	1.27902	1	0.997095	50.5228
GOTERM_BP_FAT	GO:0045986~negative regulation of smooth muscle contraction	2	1.13636	0.0508962	12310, 11555	102	7	13588	38.0616	1	0.799195	55.8151
INTERPRO	IPR001993:Mitochondrial substrate carrier	3	1.70455	0.0513733	384071, 214663, 22229	133	49	17763	8.17692	1	0.916888	50.2665
UP_SEQ_FEATURE	repeat:Solcar 3	3	1.70455	0.0515919	384071, 214663, 22229	134	44	16021	8.1518	1	0.988771	51.3746
GOTERM_BP_FAT	GO:0031644~regulation of neurological system process	4	2.27273	0.0519357	12310, 11555, 13488, 20512	102	113	13588	4.7156	1	0.795303	56.5657
GOTERM_BP_FAT	GO:0010647~positive regulation of cell communication	5	2.84091	0.0523323	11555, 13488, 20512, 83379, 17172	102	189	13588	3.52422	1	0.787479	56.849
GOTERM_MF_FAT	GO:0008146~sulfotransferase activity	3	1.70455	0.0524642	54710, 26887, 20860	101	49	13288	8.05496	1	0.718163	50.9996
PIR_SUPERFAMILY	PIRSF002367:apolipoprotein A-I	2	1.13636	0.0529796	11812, 11814	64	7	8136	36.3214	0.981197	0.548304	43.3447
GOTERM_CC_FAT	GO:0031227~intrinsic to endoplasmic reticulum membrane	3	1.70455	0.0549354	14263, 226564, 55990	92	52	12504	7.84114	0.999455	0.658203	48.3493
GOTERM_BP_FAT	GO:0007631~feeding behavior	3	1.70455	0.0551232	12310, 13488, 50518	102	51	13588	7.83622	1	0.794885	58.7937
GOTERM_BP_FAT	GO:0009266~response to temperature stimulus	3	1.70455	0.0551232	12310, 11555, 80888	102	51	13588	7.83622	1	0.794885	58.7937
INTERPRO	IPR018108:Mitochondrial substrate/solute carrier	3	1.70455	0.0571058	384071, 214663, 22229	133	52	17763	7.70518	1	0.907195	54.1029
GOTERM_BP_FAT	GO:0009083~branched chain family amino acid catabolic process	2	1.13636	0.0579546	227095, 12040	102	8	13588	33.3039	1	0.801898	60.6827
UP_SEQ_FEATURE	metal ion-binding site:Iron	3	1.70455	0.0580223	112407, 16922, 227696	134	47	16021	7.63147	1	0.982624	55.6754
UP_SEQ_FEATURE	repeat:Solcar 1	3	1.70455	0.0580223	384071, 214663, 22229	134	47	16021	7.63147	1	0.982624	55.6754
UP_SEQ_FEATURE	repeat:Solcar 2	3	1.70455	0.0580223	384071, 214663, 22229	134	47	16021	7.63147	1	0.982624	55.6754
UP_SEQ_FEATURE	lipid moiety-binding region:N-myristoyl glycine	4	2.27273	0.0582491	67664, 80981, 11861, 52570	134	106	16021	4.51169	1	0.966319	55.8205
GOTERM_BP_FAT	GO:0007188~G-protein signaling, coupled to cAMP nucleotide second messenger	3	1.70455	0.0629994	12310, 11555, 13488	102	55	13588	7.26631	1	0.819886	63.8489
UP_SEQ_FEATURE	domain:Galectin	2	1.13636	0.0645286	16858, 107753	134	8	16021	29.8899	1	0.960459	59.6659
GOTERM_CC_FAT	GO:0005743~mitochondrial inner membrane	6	3.40909	0.0646306	14732, 384071, 214663, 22229, 66586, 12040	92	296	12504	2.75499	0.999862	0.670697	54.2161
GOTERM_BP_FAT	GO:0003085~negative regulation of systemic arterial blood pressure	2	1.13636	0.0649609	12310, 11555	102	9	13588	29.6035	1	0.820973	65.0143
GOTERM_BP_FAT	GO:0045778~positive regulation of ossification	2	1.13636	0.0649609	12310, 11555	102	9	13588	29.6035	1	0.820973	65.0143
GOTERM_BP_FAT	GO:0045932~negative regulation of muscle contraction	2	1.13636	0.0649609	12310, 11555	102	9	13588	29.6035	1	0.820973	65.0143
GOTERM_BP_FAT	GO:0048009~insulin-like growth factor receptor signaling pathway	2	1.13636	0.0649609	16367, 14783	102	9	13588	29.6035	1	0.820973	65.0143
GOTERM_BP_FAT	GO:0009071~serine family amino acid catabolic process	2	1.13636	0.0649609	12583, 246277	102	9	13588	29.6035	1	0.820973	65.0143
GOTERM_BP_FAT	GO:0044242~cellular lipid catabolic process	3	1.70455	0.065025	11814, 74147, 16922	102	56	13588	7.13655	1	0.812773	65.0518
GOTERM_CC_FAT	GO:0005740~mitochondrial envelope	7	3.97727	0.0653562	14732, 12683, 384071, 214663, 22229, 66586, 12040	92	391	12504	2.43323	0.999875	0.631689	54.6297
GOTERM_CC_FAT	GO:0000267~cell fraction	9	5.11364	0.0682243	14778, 11555, 14263, 16367, 13488, 226564, 18576, 13107, 55990	92	596	12504	2.05238	0.999917	0.609302	56.2312
GOTERM_BP_FAT	GO:0010876~lipid localization	4	2.27273	0.0700294	11812, 11814, 12683, 223672	102	128	13588	4.16299	1	0.828224	67.8648
GOTERM_CC_FAT	GO:0034361~very-low-density lipoprotein particle	2	1.13636	0.0704635	11812, 11814	92	10	12504	27.1826	0.99994	0.586655	57.4454
GOTERM_CC_FAT	GO:0034385~triglyceride-rich lipoprotein particle	2	1.13636	0.0704635	11812, 11814	92	10	12504	27.1826	0.99994	0.586655	57.4454
GOTERM_MF_FAT	GO:0016782~transferase activity, transferring sulfur-containing groups	3	1.70455	0.0706369	54710, 26887, 20860	101	58	13288	6.80505	1	0.795888	62.0795
GOTERM_BP_FAT	GO:0032868~response to insulin stimulus	3	1.70455	0.0712305	16367, 16337, 18576	102	59	13588	6.77368	1	0.825694	68.5077
INTERPRO	IPR018376:Enoyl-CoA hydratase/isomerase, conserved site	2	1.13636	0.071893	74147, 227095	133	10	17763	26.7113	1	0.928586	62.7724
UP_SEQ_FEATURE	binding site:Alpha-ketoglutarate	2	1.13636	0.0722984	16922, 227696	134	9	16021	26.5688	1	0.958416	63.9946
INTERPRO	IPR001806:Ras GTPase	4	2.27273	0.0727947	11861, 442827, 217371, 69581	133	130	17763	4.10943	1	0.907132	63.2486
SMART	SM00276:GLECT	2	1.13636	0.0729307	16858, 107753	54	13	9131	26.0142	0.992144	0.992144	53.6669
GOTERM_BP_FAT	GO:0008643~carbohydrate transport	3	1.70455	0.0733405	20527, 13488, 66277	102	60	13588	6.66078	1	0.827213	69.608
GOTERM_BP_FAT	GO:0007187~G-protein signaling, coupled to cyclic nucleotide second messenger	3	1.70455	0.0733405	12310, 11555, 13488	102	60	13588	6.66078	1	0.827213	69.608
GOTERM_BP_FAT	GO:0045761~regulation of adenylate cyclase activity	3	1.70455	0.0733405	12310, 11555, 13488	102	60	13588	6.66078	1	0.827213	69.608
KEGG_PATHWAY	mmu00430:Taurine and hypotaurine metabolism	2	1.13636	0.0741453	12583, 246277	45	10	5738	25.5022	0.992777	0.806693	54.2798
GOTERM_BP_FAT	GO:0019933~cAMP-mediated signaling	3	1.70455	0.0754705	12310, 11555, 13488	102	61	13588	6.55159	1	0.828749	70.6821
GOTERM_MF_FAT	GO:0043176~amine binding	3	1.70455	0.0770905	11555, 13488, 20512	101	61	13288	6.47038	1	0.801297	65.4208
GOTERM_CC_FAT	GO:0019866~organelle inner membrane	6	3.40909	0.0771241	14732, 384071, 214663, 22229, 66586, 12040	92	312	12504	2.61371	0.999977	0.589161	60.8773
SP_PIR_KEYWORDS	vldl	2	1.13636	0.0772618	11812, 11814	131	11	17854	24.78	1	0.615136	63.1893
GOTERM_MF_FAT	GO:0015293~symporter activity	4	2.27273	0.0774655	75750, 330064, 20527, 20512	101	132	13288	3.9868	1	0.780379	65.6063
GOTERM_BP_FAT	GO:0031279~regulation of cyclase activity	3	1.70455	0.0776202	12310, 11555, 13488	102	62	13588	6.44592	1	0.830298	71.7301
GOTERM_BP_FAT	GO:0051339~regulation of lyase activity	3	1.70455	0.0776202	12310, 11555, 13488	102	62	13588	6.44592	1	0.830298	71.7301
GOTERM_CC_FAT	GO:0005624~membrane fraction	8	4.54545	0.0778595	11555, 14263, 16367, 13488, 226564, 18576, 13107, 55990	92	510	12504	2.13197	0.999979	0.563638	61.2403
GOTERM_BP_FAT	GO:0016042~lipid catabolic process	4	2.27273	0.0779653	66350, 11814, 74147, 16922	102	134	13588	3.97659	1	0.824565	71.895
GOTERM_MF_FAT	GO:0043178~alcohol binding	2	1.13636	0.0797647	11555, 13488	101	11	13288	23.9208	1	0.768944	66.7238
GOTERM_MF_FAT	GO:0016846~carbon-sulfur lyase activity	2	1.13636	0.0797647	229905, 73139	101	11	13288	23.9208	1	0.768944	66.7238
UP_SEQ_FEATURE	transit peptide:Mitochondrion	8	4.54545	0.0804989	56078, 67426, 14732, 104776, 243382, 227095, 12040, 18604	134	449	16021	2.13024	1	0.957623	68.0935
GOTERM_BP_FAT	GO:0010033~response to organic substance	8	4.54545	0.0819725	16367, 13488, 20512, 50518, 16337, 18576, 20714, 13682	102	505	13588	2.11035	1	0.833407	73.7453
GOTERM_CC_FAT	GO:0005783~endoplasmic reticulum	11	6.25	0.0828493	66350, 14263, 13488, 226564, 228859, 620966, 18576, 230379, 30049, 13107, 55990	92	838	12504	1.78406	0.99999	0.56027	63.623
UP_SEQ_FEATURE	nucleotide phosphate-binding region:FAD	3	1.70455	0.0837125	14263, 226564, 55990	134	58	16021	6.18412	1	0.948373	69.5784
GOTERM_BP_FAT	GO:0030817~regulation of cAMP biosynthetic process	3	1.70455	0.0841833	12310, 11555, 13488	102	65	13588	6.14842	1	0.834994	74.7167
GOTERM_BP_FAT	GO:0030279~negative regulation of ossification	2	1.13636	0.085672	12310, 11555	102	12	13588	22.2026	1	0.833908	75.3517
GOTERM_BP_FAT	GO:0019935~cyclic-nucleotide-mediated signaling	3	1.70455	0.0864076	12310, 11555, 13488	102	66	13588	6.05526	1	0.830144	75.66
GOTERM_CC_FAT	GO:0031224~intrinsic to membrane	51	28.9773	0.0867975	54710, 54613, 384071, 226744, 22229, 620966, 230379, 258571, 56209, 228859, 215160, 192775, 319229, 18576, 232431, 230579, 55990, 75750, 381199, 16337, 69581, 78754, 28254, 330064, 13488, 66586, 57776, 30049, 67017, 99887, 11555, 20512, 226564, 94040, 212670, 14732, 22253, 214663, 18552, 246747, 20527, 14263, 21684, 20521, 78249, 245386, 58237, 83379, 320802, 320709, 26887	92	5914	12504	1.17206	0.999994	0.552944	65.4125
GOTERM_BP_FAT	GO:0006575~cellular amino acid derivative metabolic process	4	2.27273	0.0876989	12583, 14778, 246277, 20512	102	141	13588	3.77917	1	0.828477	76.1924
GOTERM_BP_FAT	GO:0016053~organic acid biosynthetic process	4	2.27273	0.0876989	27053, 12411, 20512, 30049	102	141	13588	3.77917	1	0.828477	76.1924
GOTERM_BP_FAT	GO:0046394~carboxylic acid biosynthetic process	4	2.27273	0.0876989	27053, 12411, 20512, 30049	102	141	13588	3.77917	1	0.828477	76.1924
GOTERM_BP_FAT	GO:0030814~regulation of cAMP metabolic process	3	1.70455	0.0886496	12310, 11555, 13488	102	67	13588	5.96488	1	0.825648	76.5774
SP_PIR_KEYWORDS	manganese	4	2.27273	0.0894194	78754, 243382, 16337, 57444	131	145	17854	3.75973	1	0.648987	68.7836
GOTERM_CC_FAT	GO:0005626~insoluble fraction	8	4.54545	0.0896892	11555, 14263, 16367, 13488, 226564, 18576, 13107, 55990	92	528	12504	2.05929	0.999996	0.542107	66.6717
UP_SEQ_FEATURE	nucleotide phosphate-binding region:NADP	3	1.70455	0.0912254	14263, 226564, 55990	134	61	16021	5.87999	1	0.947556	72.8036
INTERPRO	IPR013520:Exonuclease, RNase T and DNA polymerase III	2	1.13636	0.092443	57444, 434234	133	13	17763	20.5471	1	0.935756	72.3256
INTERPRO	IPR001079:Galectin, carbohydrate recognition domain	2	1.13636	0.092443	16858, 107753	133	13	17763	20.5471	1	0.935756	72.3256
GOTERM_BP_FAT	GO:0021544~subpallium development	2	1.13636	0.0924742	13488, 17172	102	13	13588	20.4947	1	0.832922	78.068
KEGG_PATHWAY	mmu00564:Glycerophospholipid metabolism	3	1.70455	0.0929296	66350, 14732, 66586	45	67	5738	5.70945	0.998055	0.789982	62.8744
GOTERM_MF_FAT	GO:0019899~enzyme binding	5	2.84091	0.0942757	20527, 11555, 16367, 16337, 18576	101	229	13288	2.87258	1	0.806518	73.0374
SMART	SM00261:FU	2	1.13636	0.094302	18552, 16337	54	17	9131	19.8932	0.998234	0.957979	63.4411
UP_SEQ_FEATURE	site:Important for catalytic activity	2	1.13636	0.0952255	74147, 20768	134	12	16021	19.9266	1	0.940808	74.3886
GOTERM_BP_FAT	GO:0030802~regulation of cyclic nucleotide biosynthetic process	3	1.70455	0.095478	12310, 11555, 13488	102	70	13588	5.70924	1	0.837023	79.176
GOTERM_BP_FAT	GO:0030808~regulation of nucleotide biosynthetic process	3	1.70455	0.095478	12310, 11555, 13488	102	70	13588	5.70924	1	0.837023	79.176
GOTERM_BP_FAT	GO:0048871~multicellular organismal homeostasis	3	1.70455	0.0977871	11555, 13488, 12683	102	71	13588	5.62883	1	0.838715	79.9919
GOTERM_CC_FAT	GO:0005789~endoplasmic reticulum membrane	4	2.27273	0.0990543	14263, 226564, 230379, 55990	92	152	12504	3.57666	0.999999	0.557836	70.4675
INTERPRO	IPR001753:Crotonase, core	2	1.13636	0.0991922	74147, 227095	133	14	17763	19.0795	1	0.931953	74.9306
GOTERM_BP_FAT	GO:0001101~response to acid	2	1.13636	0.0992263	12411, 20512	102	14	13588	19.0308	1	0.837638	80.4852
GOTERM_MF_FAT	GO:0019901~protein kinase binding	3	1.70455	0.0998307	16367, 16337, 18576	101	71	13288	5.55906	1	0.807508	75.1461
GOTERM_MF_FAT	GO:0050660~FAD binding	3	1.70455	0.0998307	14263, 226564, 55990	101	71	13288	5.55906	1	0.807508	75.1461

## Sheet: Table S7
PEG										PEG candidate
				Expression of PWK allele (%)		SD of expression of PWK allele (%)								Expression of PWK allele (%)		SD of expression of PWK allele (%)
Gene Symbol	Chromosome	Exon Number	Start pos of exon	(B6 x PWK)F1	(PWK x B6)F1	(B6 x PWK)F1	(PWK x B6)F1			Gene Symbol	Chromosome	Exon Number	Start pos of exon	(B6 x PWK)F1	(PWK x B6)F1	(B6 x PWK)F1	(PWK x B6)F1
Peg10	chr6	2	4704499	100	0.438597	0	0.759671			Aldh4a1	chr4	3	139189837	60.8938	38.7265	5.99746	11.1665
Peg10	chr6	2	4705839	100	0.368324	0	0.637956			Aldh4a1	chr4	13	139200090	68.5598	43.3814	8.73227	4.48899
Peg10	chr6	2	4707700	93.9394	0	10.4973	0			Aldh4a1	chr4	13	139200098	65.7172	42.1299	8.28458	2.66489
Peg10	chr6	2	4707805	100	0.208333	0	0.360844			Aldh4a1	chr4	14	139200912	61.46	39.5711	6.54543	2.87781
Peg10	chr6	2	4707869	100	0	0	0			Aldh4a1	chr4	15	139205392	51.9269	30.2742	8.88165	2.22357
Peg10	chr6	2	4708442	100	0	0	0			Aldh4a1	chr4	15	139205422	60.2108	39.881	7.75216	5.74027
Peg10	chr6	2	4709779	100	0.274348	0	0.475185			Ank2	chr3	10	126624858	64.3939	34.5373	10.2483	7.58834
Peg10	chr6	2	4704499	100	0.438597	0	0.759671			Ank2	chr3	10	126624882	59.2186	35.6602	6.65754	6.48526
Peg10	chr6	2	4705839	100	0.368324	0	0.637956			Ank2	chr3	8	126632673	59.9567	36.7521	11.622	4.85377
Peg10	chr6	2	4707700	93.9394	0	10.4973	0			Ank2	chr3	25	126624858	64.3939	34.5373	10.2483	7.58834
Peg10	chr6	2	4707805	100	0.208333	0	0.360844			Ank2	chr3	25	126624882	59.2186	35.6602	6.65754	6.48526
Peg10	chr6	2	4707869	100	0	0	0			Ank2	chr3	23	126632673	59.9567	36.7521	11.622	4.85377
Peg10	chr6	2	4708442	100	0	0	0			Ank2	chr3	11	126660233	72.2222	23.9048	25.4588	11.0669
Peg10	chr6	2	4709779	100	0.274348	0	0.475185			Arhgef37	chr18	13	61653512	70.9764	39.8469	6.28887	7.10774
Peg13	chr15	1	72636329	100	0.2886	0	0.49987			Arhgef37	chr18	13	61653558	64.2784	40.6093	3.90804	11.5291
Peg13	chr15	1	72636408	100	0.301659	0	0.522489			Arhgef37	chr18	13	61653583	62.1123	38.8389	7.6339	7.71569
Peg13	chr15	1	72636422	100	0.170068	0	0.294566			Arhgef37	chr18	13	61653648	73.6037	49.9654	6.39994	11.4654
Peg13	chr15	1	72636939	100	0.353933	0	0.308068			Arhgef37	chr18	13	61653762	77.5621	44.7202	3.3919	3.3226
Peg13	chr15	1	72637300	99.7333	0.217865	0.46188	0.377353			Arhgef37	chr18	5	61668405	73.3435	47.882	3.47077	8.21688
Peg13	chr15	1	72637429	100	0.250627	0	0.434098			Arhgef37	chr18	2	61683504	80.8294	49.2842	2.83264	1.96763
Peg13	chr15	1	72637471	99.3711	0.175439	1.08934	0.303869			Arhgef37	chr18	2	61683509	81.2153	49.1204	4.60717	1.19398
Peg13	chr15	1	72637476	100	0.171821	0	0.297603			Atp8b1	chr18	28	64688966	72.5556	36.8226	5.12438	4.57501
Peg13	chr15	1	72637671	100	0	0	0			Atp8b1	chr18	28	64689151	65.6873	42.3749	1.86463	6.28761
Peg13	chr15	1	72637723	100	0	0	0			Atp8b1	chr18	28	64689606	71.0982	33.7631	2.76603	13.8554
Peg13	chr15	1	72637747	100	0.198413	0	0.343661			Atp8b1	chr18	28	64689739	73.5036	34.5238	9.68462	17.7776
Peg13	chr15	1	72637829	100	0	0	0			Atp8b1	chr18	28	64690314	66.4986	26.7845	13.8044	12.2354
Peg13	chr15	1	72637958	100	0.977034	0	1.18144			Atp8b1	chr18	28	64690613	61.4472	40.6569	4.13829	8.08582
Peg13	chr15	1	72638369	100	0	0	0			Atp8b1	chr18	27	64693374	69.3304	37.3663	5.68186	9.6039
Peg13	chr15	1	72638387	99.7475	0.198413	0.437387	0.343661			Atp8b1	chr18	25	64698922	71.2429	39.8268	13.7568	10.7552
Peg13	chr15	1	72638898	100	0	0	0			Atp8b1	chr18	23	64701046	68.4762	35.1634	3.94175	11.5692
Peg13	chr15	1	72639191	100	0	0	0			Atp8b1	chr18	22	64704892	62.7706	38.4508	6.88995	2.73111
Peg13	chr15	1	72639457	100	0	0	0			Atp8b1	chr18	22	64704964	65.3983	36.1905	3.92752	9.37986
Peg13	chr15	1	72639591	100	0	0	0			Atp8b1	chr18	19	64711594	67.0349	43.9951	5.96041	5.88618
Peg13	chr15	1	72639640	100	0	0	0			Atp8b1	chr18	18	64712766	64.0994	34.4907	6.36214	8.79325
Peg13	chr15	1	72639717	100	0.266667	0	0.46188			Bid	chr6	6	120843491	65.158	40.5791	5.97036	4.15032
Peg13	chr15	1	72639787	100	0	0	0			Bid	chr6	6	120843572	66.0159	44.4566	4.33258	0.537484
Peg13	chr15	1	72639823	100	0	0	0			Bid	chr6	6	120843598	64.6521	40.0931	4.58121	4.44664
Peg13	chr15	1	72639901	100	0	0	0			Bid	chr6	6	120843694	67.4077	44.3851	5.58157	4.72631
Peg13	chr15	1	72640049	100	0	0	0			Bmp3	chr5	1	99283791	71.7424	22.3453	8.79147	6.44492
Peg13	chr15	1	72640057	100	0.424628	0	0.735478			Bmp3	chr5	1	99284020	68.9103	18.8584	6.25616	7.76988
Peg13	chr15	1	72640204	99.4709	0	0.916428	0			Bmp3	chr5	2	99301239	76.0777	21.8573	2.51074	4.30081
Peg13	chr15	1	72640215	99.4152	0	1.0129	0			Bmp3	chr5	2	99301404	86.8493	23.6341	8.65181	2.7577
Peg13	chr15	1	72640258	98.6547	0	1.35139	0			Bmp3	chr5	2	99301630	73.9445	22.3565	9.66184	2.93277
Peg3	chr7	1	6658873	94.4444	0.068306	4.81125	0.118309			Bmp3	chr5	2	99301722	72.7778	23.1729	5.35758	2.13629
Peg3	chr7	9	6658873	94.4444	0.068306	4.81125	0.118309			Bmp3	chr5	2	99301896	67.3773	21.0238	7.29345	1.84077
Peg3	chr7	9	6658979	100	0.181653	0	0.314632			Bmp3	chr5	3	99308814	52.6335	12.3862	9.54735	0.245202
Peg3	chr7	9	6659484	99.916	0.119048	0.145429	0.206197			Bmp3	chr5	3	99308912	64.2677	16.5976	2.15388	3.27527
Peg3	chr7	9	6659960	99.9216	0.396825	0.135851	0.687322			Bmp3	chr5	3	99308918	61.5741	16.5754	5.61313	4.05115
Peg3	chr7	9	6659966	99.8435	0.40404	0.271054	0.699818			Bmp3	chr5	3	99309107	69.1288	20.3899	5.69128	1.96194
Peg3	chr7	9	6660328	99.9292	0.0986193	0.122577	0.170814			Bmp3	chr5	3	99309216	58.3333	15.7624	14.4338	5.05619
Peg3	chr7	9	6660549	100	0	0	0			Bmp3	chr5	3	99309297	76.3889	17.2705	20.5537	5.16394
Peg3	chr7	9	6660886	99.7803	0.71022	0.195861	0.654928			Cd44	chr2	14	102652677	80.6061	36.1915	5.109	5.07318
Peg3	chr7	9	6660964	100	0.666667	0	1.1547			Cd44	chr2	9	102652677	80.6061	36.1915	5.109	5.07318
Peg3	chr7	9	6661366	100	0.87146	0	1.50941			Cd44	chr2	16	102652677	80.6061	36.1915	5.109	5.07318
Peg3	chr7	9	6661429	100	1.32777	0	1.83731			Cd44	chr2	12	102652677	80.6061	36.1915	5.109	5.07318
Peg3	chr7	9	6661495	99.6811	0.524934	0.356773	0.909213			Cd44	chr2	11	102652677	80.6061	36.1915	5.109	5.07318
Peg3	chr7	9	6661677	99.7613	0.320513	0.215342	0.555145			Cd44	chr2	19	102652677	80.6061	36.1915	5.109	5.07318
Peg3	chr7	9	6662661	99.8544	0.30581	0.252117	0.529679			Cd44	chr2	14	102653247	59.3985	34.7376	10.706	2.0517
Peg3	chr7	9	6662905	100	0	0	0			Cd44	chr2	9	102653247	59.3985	34.7376	10.706	2.0517
Peg3	chr7	9	6663159	100	0	0	0			Cd44	chr2	16	102653247	59.3985	34.7376	10.706	2.0517
Peg3	chr7	9	6664399	100	0.462963	0	0.801875			Cd44	chr2	12	102653247	59.3985	34.7376	10.706	2.0517
Peg3	chr7	9	6664405	100	0.361883	0	0.36232			Cd44	chr2	11	102653247	59.3985	34.7376	10.706	2.0517
Peg3as	chr7	1	6659484	99.916	0.119048	0.145429	0.206197			Cd44	chr2	19	102653247	59.3985	34.7376	10.706	2.0517
Peg3as	chr7	1	6659960	99.9216	0.396825	0.135851	0.687322			Cd44	chr2	14	102653252	60.9784	32.3908	15.3703	5.18844
Peg3as	chr7	1	6659966	99.8435	0.40404	0.271054	0.699818			Cd44	chr2	9	102653252	60.9784	32.3908	15.3703	5.18844
Peg3as	chr7	1	6660328	99.9292	0.0986193	0.122577	0.170814			Cd44	chr2	16	102653252	60.9784	32.3908	15.3703	5.18844
Plagl1	chr10	5	12844715	99.7436	0	0.444115	0			Cd44	chr2	12	102653252	60.9784	32.3908	15.3703	5.18844
Plagl1	chr10	6	12847140	99.6296	0	0.641503	0			Cd44	chr2	11	102653252	60.9784	32.3908	15.3703	5.18844
Plagl1	chr10	6	12847488	99.7199	0	0.485171	0			Cd44	chr2	19	102653252	60.9784	32.3908	15.3703	5.18844
Plagl1	chr10	6	12847653	100	0	0	0			Cd44	chr2	14	102653297	64.3223	29.7904	8.90403	7.62648
Plagl1	chr10	6	12847731	99.4624	2.25311	0.931208	3.08503			Cd44	chr2	9	102653297	64.3223	29.7904	8.90403	7.62648
Plagl1	chr10	6	12848382	100	0	0	0			Cd44	chr2	16	102653297	64.3223	29.7904	8.90403	7.62648
Plagl1	chr10	6	12848589	100	0.258398	0	0.447558			Cd44	chr2	12	102653297	64.3223	29.7904	8.90403	7.62648
Plagl1	chr10	6	12848646	99.435	0	0.97856	0			Cd44	chr2	11	102653297	64.3223	29.7904	8.90403	7.62648
Plagl1	chr10	6	12848658	100	0	0	0			Cd44	chr2	19	102653297	64.3223	29.7904	8.90403	7.62648
Plagl1	chr10	6	12848964	100	0.50505	0	0.874773			Chst11	chr10	1	82448386	65.8333	39.5238	3.81881	3.59516
Plagl1	chr10	6	12849548	100	0	0	0			Chst11	chr10	3	82654154	68.007	42.7381	3.49707	9.12172
Plagl1	chr10	6	12850188	100	0	0	0			Chst11	chr10	3	82655502	66.3021	44.7781	12.0212	2.59275
Plagl1	chr10	6	12850524	100	1.63217	0	0.670894			Chst11	chr10	3	82655866	63.3699	41.6202	1.70384	3.76724
Plagl1	chr10	6	12850986	100	0.746779	0	0.510453			Chst11	chr10	3	82656200	55.3585	34.4841	5.29206	10.6482
Plagl1	chr10	6	12851287	100	0.0816994	0	0.141507			Chst11	chr10	3	82657588	67.8588	40.1784	5.17852	10.4303
Sgce	chr6	12	4624380	100	0	0	0			Chst11	chr10	3	82657729	61.8429	41.4651	4.96016	2.30133
Sgce	chr6	12	4624480	99.41	0.782473	1.02186	1.35528			Chst11	chr10	3	82657920	58.4392	29.7287	10.6362	10.9879
Sgce	chr6	10	4639630	99.3651	0.273864	1.09971	0.121821			Chst11	chr10	3	82658208	64.1761	39.9537	2.45461	5.54919
Sgce	chr6	10	4639647	99.729	0.0721501	0.469386	0.124968			Chst11	chr10	3	82658350	61.2258	40.8132	7.88944	8.22569
Sgce	chr6	10	4639668	99.0082	0.280257	0.932932	0.310161			Chst11	chr10	3	82658382	62.2441	39.9054	3.49655	4.41932
Sgce	chr6	6	4657118	100	0.0949668	0	0.164487			Galntl1	chr12	8	81684641	67.3863	43.4892	5.02176	7.81534
Sgce	chr6	11	4624380	100	0	0	0			Galntl1	chr12	8	81684653	63.7607	41.8903	8.67763	8.22298
Sgce	chr6	11	4624480	99.41	0.782473	1.02186	1.35528			Galntl1	chr12	15	81703304	58.1935	36.5509	13.241	0.88632
Sgce	chr6	8	4639630	99.3651	0.273864	1.09971	0.121821			Galntl1	chr12	15	81703313	58.9437	37.1228	11.97	2.86074
Sgce	chr6	8	4639647	99.729	0.0721501	0.469386	0.124968			Galntl1	chr12	15	81704116	55.1667	32.0849	11.1841	4.92443
Sgce	chr6	8	4639668	99.0082	0.280257	0.932932	0.310161			Lrrn4cl	chr19	2	8926789	76.9635	49.4029	1.90197	4.08854
Sgce	chr6	5	4657118	100	0.0949668	0	0.164487			Lrrn4cl	chr19	2	8926928	62.0155	33.6692	3.80929	5.78748
Sgce	chr6	12	4624380	100	0	0	0			Lrrn4cl	chr19	2	8926979	62.2841	32.2165	8.15061	1.55125
Sgce	chr6	12	4624480	99.41	0.782473	1.02186	1.35528			Lrrn4cl	chr19	2	8927358	80.7904	49.8998	3.49479	4.85415
Sgce	chr6	9	4639630	99.3651	0.273864	1.09971	0.121821			Lrrn4cl	chr19	2	8927523	62.9638	29.7843	4.16359	1.30672
Sgce	chr6	9	4639647	99.729	0.0721501	0.469386	0.124968			Mrc2	chr11	2	105187046	57.3777	24.4892	5.57556	15.7286
Sgce	chr6	9	4639668	99.0082	0.280257	0.932932	0.310161			Mrc2	chr11	2	105187063	54.4683	25.8889	7.73937	12.6478
Sgce	chr6	5	4657118	100	0.0949668	0	0.164487			Mrc2	chr11	3	105189365	60.3186	33.3705	4.23694	14.3153
Sgce	chr6	11	4624380	100	0	0	0			Mrc2	chr11	7	105193295	50.5628	21.6143	9.23936	10.1526
Sgce	chr6	11	4624480	99.41	0.782473	1.02186	1.35528			Mrc2	chr11	24	105208610	58.9444	31.6627	6.75017	13.3745
Sgce	chr6	8	4639630	99.3651	0.273864	1.09971	0.121821			Mrc2	chr11	25	105208987	52.987	30.5752	4.33938	9.47336
Sgce	chr6	8	4639647	99.729	0.0721501	0.469386	0.124968			Mrc2	chr11	26	105209313	59.0909	30.9734	12.0261	8.71886
Sgce	chr6	8	4639668	99.0082	0.280257	0.932932	0.310161			Mrc2	chr11	30	105211256	71.4286	33.3137	9.20614	12.6926
Sgce	chr6	5	4657118	100	0.0949668	0	0.164487			Mrc2	chr11	30	105211947	62.8144	28.559	1.90162	8.88101
Sgce	chr6	11	4624380	100	0	0	0			Mrc2	chr11	30	105211951	57.9161	29.599	7.92685	11.1203
Sgce	chr6	11	4624480	99.41	0.782473	1.02186	1.35528			Mrc2	chr11	30	105212302	57.7899	29.3662	6.79529	10.5151
Sgce	chr6	9	4639630	99.3651	0.273864	1.09971	0.121821			Nin	chr12	20	71136203	62.0934	38.935	10.4999	0.972162
Sgce	chr6	9	4639647	99.729	0.0721501	0.469386	0.124968			Nin	chr12	16	71143856	54.8236	29.2607	5.2508	5.92504
Sgce	chr6	9	4639668	99.0082	0.280257	0.932932	0.310161			Nin	chr12	16	71143931	61.0526	36.9753	3.0942	12.158
Sgce	chr6	5	4657118	100	0.0949668	0	0.164487			Nin	chr12	15	71146565	63.8513	31.3936	8.89747	8.9399
Igf2	chr7	4	149836880	68.2629	45.0453	3.09156	6.95312			Nin	chr12	13	71150132	65.0794	40.3914	14.3517	5.0803
Igf2	chr7	4	149837839	67.115	41.4057	9.58721	6.20075			Nin	chr12	30	71120001	55.8891	28.9683	8.23488	4.18082
Igf2	chr7	4	149838037	66.8482	42.5923	10.741	4.00219			Nin	chr12	22	71136203	62.0934	38.935	10.4999	0.972162
Igf2	chr7	4	149839519	71.07	47.2089	5.15916	9.2534			Nin	chr12	18	71143856	54.8236	29.2607	5.2508	5.92504
Igf2	chr7	3	149840221	72.0914	49.0248	6.33598	9.99598			Nin	chr12	18	71143931	61.0526	36.9753	3.0942	12.158
Igf2	chr7	4	149836880	68.2629	45.0453	3.09156	6.95312			Nin	chr12	17	71146565	63.8513	31.3936	8.89747	8.9399
Igf2	chr7	4	149837839	67.115	41.4057	9.58721	6.20075			Nin	chr12	15	71150132	65.0794	40.3914	14.3517	5.0803
Igf2	chr7	4	149838037	66.8482	42.5923	10.741	4.00219			Paqr7	chr4	2	134063402	71.1711	47.4863	9.40862	3.9112
Igf2	chr7	4	149839519	71.07	47.2089	5.15916	9.2534			Paqr7	chr4	2	134064216	71.5278	40.0301	12.712	4.04068
Igf2	chr7	3	149840221	72.0914	49.0248	6.33598	9.99598			Paqr7	chr4	2	134064241	70.3177	39.2474	11.0548	5.44687
Igf2	chr7	4	149836880	68.2629	45.0453	3.09156	6.95312			Paqr7	chr4	2	134064424	59.6637	38.3396	10.2737	0.105821
Igf2	chr7	4	149837839	67.115	41.4057	9.58721	6.20075			Prr5l	chr2	9	101555087	69.0476	43.8914	8.58465	8.16676
Igf2	chr7	4	149838037	66.8482	42.5923	10.741	4.00219			Prr5l	chr2	9	101555089	70.6858	43.4641	8.41362	8.89585
Igf2	chr7	4	149839519	71.07	47.2089	5.15916	9.2534			Prr5l	chr2	9	101556189	64.1204	42.4764	8.62715	9.01537
Igf2	chr7	3	149840221	72.0914	49.0248	6.33598	9.99598			Prr5l	chr2	9	101556243	69.0889	43.0837	3.48129	3.9051
Impact	chr18	1	13130809	93.9394	19.4821	10.4973	10.4924			Prr5l	chr2	8	101569699	64.371	43.3302	6.67951	7.23564
Impact	chr18	2	13133281	97.7343	4.79428	1.96979	4.096			Prr5l	chr2	2	101612481	53.6932	31.9136	7.30395	8.04295
Impact	chr18	7	13143738	96.6119	2.33001	2.99192	1.77302			Prr5l	chr2	1	101637656	53.8578	31.4481	9.95836	7.28095
Impact	chr18	11	13149018	97.6049	7.44164	1.70358	4.76001			Prr5l	chr2	1	101637696	60.2846	35.2168	8.91691	7.58686
Impact	chr18	11	13149368	98.7004	5.33578	1.44593	2.10818			Prr5l	chr2	10	101555087	69.0476	43.8914	8.58465	8.16676
Impact	chr18	11	13149421	96.8998	2.92328	1.36454	2.16768			Prr5l	chr2	10	101555089	70.6858	43.4641	8.41362	8.89585
Impact	chr18	11	13149505	91.1883	1.28805	2.42507	0.64336			Prr5l	chr2	10	101556189	64.1204	42.4764	8.62715	9.01537
Impact	chr18	11	13149817	97.837	6.14411	2.44357	4.80969			Prr5l	chr2	10	101556243	69.0889	43.0837	3.48129	3.9051
Impact	chr18	11	13150096	95.2791	1.98077	3.17368	0.586668			Prr5l	chr2	9	101569699	64.371	43.3302	6.67951	7.23564
Impact	chr18	11	13150258	96.5027	6.11221	1.00021	0.828075			Prr5l	chr2	3	101612481	53.6932	31.9136	7.30395	8.04295
Impact	chr18	11	13150893	96.9085	4.4324	0.709612	1.19005			Prr5l	chr2	9	101555087	69.0476	43.8914	8.58465	8.16676
Nnat	chr2	3	157387678	98.1527	0.62572	1.18209	0.100125			Prr5l	chr2	9	101555089	70.6858	43.4641	8.41362	8.89585
Nnat	chr2	3	157387774	96.0654	0.331993	2.89172	0.0469992			Prr5l	chr2	9	101556189	64.1204	42.4764	8.62715	9.01537
Nnat	chr2	3	157387807	91.9428	0.148035	5.23579	0.0150621			Prr5l	chr2	9	101556243	69.0889	43.0837	3.48129	3.9051
Nnat	chr2	3	157388013	98.6266	0.322628	1.05504	0.0961889			Prr5l	chr2	8	101569699	64.371	43.3302	6.67951	7.23564
Nnat	chr2	2	157387678	98.1527	0.62572	1.18209	0.100125			Prr5l	chr2	2	101612481	53.6932	31.9136	7.30395	8.04295
Nnat	chr2	2	157387774	96.0654	0.331993	2.89172	0.0469992			Prr5l	chr2	1	101637656	53.8578	31.4481	9.95836	7.28095
Nnat	chr2	2	157387807	91.9428	0.148035	5.23579	0.0150621			Prr5l	chr2	1	101637696	60.2846	35.2168	8.91691	7.58686
Nnat	chr2	2	157388013	98.6266	0.322628	1.05504	0.0961889			Slc16a12	chr19	7	34743821	72.1833	41.25	9.80698	2.84637
Zrsr1	chr11		22872276	94.8276	0	8.95888	0			Slc16a12	chr19	7	34744089	66.1255	38.1615	10.809	3.41224
Zrsr1	chr11		22872288	95.4802	0	7.82848	0			Slc16a12	chr19	7	34744101	68.8394	45.5777	5.92393	5.91961
Zrsr1	chr11		22872366	93.8095	0	10.7222	0			Slc16a12	chr19	7	34744199	72.2055	35.6699	16.2779	10.208
Zrsr1	chr11		22872443	92.1053	0	13.6741	0			Slc16a12	chr19	7	34744212	58.7374	26.3266	14.6244	5.52989
Zrsr1	chr11		22872465	91.9192	0	13.9964	0			Slc5a3	chr16	2	92079164	81.7725	49.7681	9.1667	2.04306
Zrsr1	chr11		22872498	93.4959	0.793651	11.2654	1.37464			Slc5a3	chr16	2	92079470	63.454	31.3582	5.82926	4.92586
Zrsr1	chr11		22873098	98.0132	0	3.44116	0			Slc5a3	chr16	2	92081565	69.5416	41.6188	3.04223	6.94798
Zrsr1	chr11		22873248	97.5	0	4.33013	0			Slc5a3	chr16	2	92084840	75.2442	45.521	7.87351	5.5623
Zrsr1	chr11		22873620	96.1821	0	6.61282	0			Slc5a3	chr16	2	92086136	54.6252	33.0558	12.1618	2.03695
Zrsr1	chr11		22874279	96.2704	0	6.45986	0			Slc5a3	chr16	2	92086614	69.4394	47.4998	5.57946	6.77628
										Slc7a5	chr8	10	124405189	81.351	48.3907	11.628	10.2318
										Slc7a5	chr8	10	124405269	80.3046	47.3805	3.07096	9.84553
										Slc7a5	chr8	10	124405510	62.5491	37.8917	11.8651	5.69993
										Slc7a5	chr8	10	124405526	63.6741	38.3688	11.1663	2.61706
										Slc7a5	chr8	10	124406405	78.7822	42.3634	10.9054	4.40738
										Slc7a5	chr8	10	124406462	50.7168	11.7459	13.297	8.34057
										Slc7a5	chr8	9	124407495	69.3454	40.0694	1.38819	6.7711
										Tbc1d8	chr1	20	39429443	61.1185	39.2974	1.79405	7.03706
										Tbc1d8	chr1	18	39430966	65.9834	40.2334	8.22515	3.20117
										Tbc1d8	chr1	18	39431003	75.947	47.6651	6.6342	14.4083
										Tbc1d8	chr1	10	39442846	67.5926	21.8127	9.16807	10.1288
										Tbc1d8	chr1	9	39446184	66.4219	42.244	5.72833	12.8112
										Tbc1d8	chr1	8	39448070	76.1111	33.8828	3.46944	14.2257
										Tbc1d8	chr1	8	39448088	79.1334	35.1984	14.3444	12.7755
										Trim16	chr11	1	62634104	51.2602	23.8855	3.63897	4.37298
										Trim16	chr11	6	62653898	50.0631	29.4526	5.36655	5.94991
										Trim16	chr11	6	62654144	53.5979	26.7796	4.38835	5.55818
										Trim16	chr11	6	62654248	55.8081	29.4734	5.04419	2.3943
										Vps37b	chr5	4	124455039	51.7367	26.1477	9.3323	4.881
										Vps37b	chr5	4	124455530	62.4143	40.3864	8.38798	6.79097
										Vps37b	chr5	4	124456490	64.0389	43.95	1.32385	8.51542
										Vps37b	chr5	3	124457648	52.3372	30.421	4.91079	4.95823
										Zfp871	chr17	4	32902787	53.3633	31.912	4.23867	3.715
										Zfp871	chr17	4	32904385	56.7344	33.8477	1.76926	7.05451
										Zfp871	chr17	4	32904387	54.7381	32.2222	1.92642	6.75862
										Zfp871	chr17	4	32905157	75.3101	47.7864	5.00554	9.11054
										Zfp871	chr17	4	32910766	58.8849	38.0238	7.89978	9.72487

## Sheet: Table S8
MEG										MEG candidates
				Expression of PWK allele (%)		SD of expression of PWK allele (%)								Expression of PWK allele (%)		SD of expression of PWK allele (%)
Gene Symbol	Chromosome	Exon Number	Start pos of exon	(B6 x PWK)F1	(PWK x B6)F1	(B6 x PWK)F1	(PWK x B6)F1			Gene Symbol	Chromosome	Exon Number	Start pos of exon	(B6 x PWK)F1	(PWK x B6)F1	(B6 x PWK)F1	(PWK x B6)F1
Meg3	chr12		110783250	0	100	0	0			Acss1	chr2	1	150493793	46.2963	69.1751	6.8426	2.17814
Meg3	chr12		110782355	0	100	0	0			Acss1	chr2	14	150445182	39.4523	64.0873	9.67388	8.91533
Meg3	chr12	1	110784300	0	99.1228	0	1.51935			Acss1	chr2	14	150445335	26.6842	53.5572	7.35092	11.768
Meg3	chr12	3	110787949	0	99.3464	0	1.13206			Acss1	chr2	11	150450795	47.451	70.4062	3.59952	7.19412
Meg3	chr12	4	110783250	0	100	0	0			Acss1	chr2	8	150453017	40.8404	71.1364	12.5655	0.196824
Meg3	chr12	3	110782355	0	100	0	0			Acss1	chr2	7	150454234	43.1613	76.5218	5.34356	8.39131
Meg3	chr12	1	110779303	0	100	0	0			Acss1	chr2	14	150444290	39.0626	74.1906	4.2672	1.02104
Meg3	chr12	7	110787949	0	99.3464	0	1.13206			Ces1f	chr8	14	95780176	29.9078	68.7937	18.4805	3.5984
Meg3	chr12	4	110783250	0	100	0	0			Ces1f	chr8	5	95793936	24.3355	57.5563	10.5366	11.1195
Meg3	chr12	3	110782355	0	100	0	0			Ces1f	chr8	14	95780334	22.1479	52.787	8.36779	5.84002
Meg3	chr12	1	110779303	0	100	0	0			Ces1f	chr8	5	95793966	27.8919	56.9002	7.34315	7.52348
Meg3	chr12	8	110787949	0	99.3464	0	1.13206			Ces1f	chr8	14	95780457	29.0267	60.1484	8.01016	10.3916
Meg3	chr12	10	110809605	1.85185	99.6914	3.2075	0.534586			Ces1f	chr8	9	95789683	23.2081	59.0542	4.84948	4.54543
Rian	chr12	11	110884598	0	100	0	0			Ces1f	chr8	10	95787295	21.6311	57.196	5.25537	8.96648
Rian	chr12	21	110899678	0	100	0	0			Cobl	chr11	2	12286683	46.8254	74.1101	12.2181	4.07366
Rian	chr12	21	110899683	0	100	0	0			Cobl	chr11	12	12153370	38.6166	66.1874	15.5464	2.01229
Rian	chr12	13	110888302	0	100	0	0			Cobl	chr11	15	12136972	30.5195	70.897	11.0771	11.7946
Rian	chr12	11	110884560	0	98.718	0	2.22058			Cobl	chr11	1	12136972	30.5195	70.897	11.0771	11.7946
Rian	chr12	13	110888316	0	98.5507	0	2.51022			Cobl	chr11	15	12136973	30.5195	70.897	11.0771	11.7946
Rian	chr12	11	110884953	0	100	0	0			Cobl	chr11	12	12153963	43.8889	70.4762	15.123	0.824785
Rian	chr12	21	110899644	0	100	0	0			Cobl	chr11	14	12149784	31.9231	73.9057	7.56628	6.27429
Rian	chr12	21	110899352	0	100	0	0			Cobl	chr11	14	12149716	20.5416	69.0071	5.41952	11.8159
Rian	chr12	21	110899325	0	100	0	0			Cobl	chr11	12	12153676	46.0438	74.2247	8.24615	7.59232
Rian	chr12	21	110899386	0	100	0	0			Cobl	chr11	15	12137863	38.0952	65.0606	12.5988	6.4283
Rian	chr12	14	110889275	0	99.187	0	1.40817			Cobl	chr11	15	12137421	42.9293	63.797	8.61552	8.32975
Rian	chr12	17	110894104	0	100	0	0			Dennd1b	chr1	22	141067417	27.7564	69.8413	13.9954	2.74928
Rian	chr12	16	110892639	0	99.6633	0	0.583182			Dennd1b	chr1	22	141066473	30.5983	63.5328	9.52982	16.0432
Rian	chr12	18	110895023	2.46914	100	4.27667	0			Dennd1b	chr1	22	141067973	30.5556	75.7937	10.2639	23.8194
Rian	chr12	21	110899063	0	100	0	0			Dennd1b	chr1	22	141069355	34.9663	65.4971	16.9514	8.57603
Rian	chr12	21	110899229	1.07527	100	1.86242	0			Dennd1b	chr1	21	141067417	27.7564	69.8413	13.9954	2.74928
Rian	chr12	20	110897963	0	99.7549	0	0.424526			Dennd1b	chr1	21	141066473	30.5983	63.5328	9.52982	16.0432
Rian	chr12	21	110898969	0	99.5984	0	0.695603			Dennd1b	chr1	21	141067973	30.5556	75.7937	10.2639	23.8194
Zim1	chr7	8	6628684	0.666667	98.3333	1.1547	2.88675			Dennd1b	chr1	21	141069355	34.9663	65.4971	16.9514	8.57603
Zim1	chr7	8	6630897	0	100	0	0			Myo1b	chr1	1	51972746	20.9524	51.0101	7.19032	15.1767
Zim1	chr7	5	6640416	0	100	0	0			Myo1b	chr1	31	51806822	31.2516	51.9934	4.11398	11.0574
Zim1	chr7	8	6630874	0	100	0	0			Myo1b	chr1	31	51806786	32.6233	60.0456	11.2225	12.1981
Zim1	chr7	8	6628591	0	98.4848	0	2.62432			Myo1b	chr1	14	51841374	25.5223	56.2768	3.5281	2.95905
Zim1	chr7	2	6648416	0.280112	100	0.485168	0			Myo1b	chr1	31	51807811	25.3604	52.799	2.9664	6.55702
Zim1	chr7	8	6629430	0.277778	100	0.481125	0			Myo1b	chr1	14	51841341	26.8808	59.0804	5.09429	2.23079
Zim1	chr7	2	6648400	0.289855	100	0.502044	0			Myo1b	chr1	16	51836450	27.3406	58.1819	10.0857	8.11306
Zim1	chr7	8	6630963	0	100	0	0			Myo1b	chr1	18	51833158	26.1943	58.6948	1.90243	2.62658
Zim1	chr7	8	6629191	0.444444	100	0.7698	0			Myo1b	chr1	31	51807790	25.7999	50.611	4.20982	7.42181
Zim1	chr7	6	6635494	0.396825	100	0.687322	0			Myo1b	chr1	17	51835218	25.0138	50.607	9.59224	4.92944
Zim1	chr7	8	6630126	0	100	0	0			Myo1b	chr1	9	51856421	31.0745	56.9432	8.6133	10.4956
Zim1	chr7	8	6630318	0	100	0	0			Myo1b	chr1	20	51830143	25.9405	52.7657	9.2471	9.02092
Zim1	chr7	8	6630045	2.0683	97.4123	1.85448	2.63267			Myo1b	chr1	31	51807223	28.3904	53.7363	8.40616	9.79737
Zim1	chr7	8	6630759	1.35946	98.4848	1.24337	2.62432			Myo1b	chr1	1	51807490	25.9875	50.4445	2.56833	3.80544
Zim1	chr7	8	6630729	0.932356	99.2593	0.823924	1.283			Myo1b	chr1	31	51807574	22.3135	51.2723	6.32708	1.75538
H13	chr2	13	152531929	10	61.2121	17.3205	2.09945			Myo1b	chr1	30	51812501	24.3309	52.8104	7.31537	11.5699
H13	chr2	13	152531285	0	53.3333	0	5.77351			Myo1b	chr1	1	51972746	20.9524	51.0101	7.19032	15.1767
H13	chr2	13	152533204	7.19697	63.8158	6.46164	14.5185			Myo1b	chr1	30	51806822	31.2516	51.9934	4.11398	11.0574
H13	chr2	13	152534183	10	57.7441	13.2288	17.4979			Myo1b	chr1	30	51806786	32.6233	60.0456	11.2225	12.1981
H13	chr2	13	152530463	22.0728	69.7418	1.46068	1.15402			Myo1b	chr1	14	51841374	25.5223	56.2768	3.5281	2.95905
H13	chr2	13	152530393	23.5284	68.464	1.88074	0.590182			Myo1b	chr1	30	51807811	25.3604	52.799	2.9664	6.55702
H13	chr2	12	152531929	10	61.2121	17.3205	2.09945			Myo1b	chr1	14	51841341	26.8808	59.0804	5.09429	2.23079
H13	chr2	12	152531285	0	53.3333	0	5.77351			Myo1b	chr1	16	51836450	27.3406	58.1819	10.0857	8.11306
H13	chr2	12	152533204	7.19697	63.8158	6.46164	14.5185			Myo1b	chr1	18	51833158	26.1943	58.6948	1.90243	2.62658
H13	chr2	12	152534183	10	57.7441	13.2288	17.4979			Myo1b	chr1	30	51807790	25.7999	50.611	4.20982	7.42181
H13	chr2	12	152530463	22.0728	69.7418	1.46068	1.15402			Myo1b	chr1	17	51835218	25.0138	50.607	9.59224	4.92944
H13	chr2	12	152530393	23.5284	68.464	1.88074	0.590182			Myo1b	chr1	9	51856421	31.0745	56.9432	8.6133	10.4956
Igf2r	chr17	11	12915127	1.98346	91.38	0.840279	10.5994			Myo1b	chr1	20	51830143	25.9405	52.7657	9.2471	9.02092
Igf2r	chr17	19	12906896	1.95326	96.2622	0.235261	3.3455			Myo1b	chr1	30	51807223	28.3904	53.7363	8.40616	9.79737
Igf2r	chr17	11	12915052	3.01315	93.4643	1.68946	6.92482			Myo1b	chr1	1	51807490	25.9875	50.4445	2.56833	3.80544
Igf2r	chr17	11	12915039	3.4725	93.7634	2.32651	6.70816			Myo1b	chr1	30	51807574	22.3135	51.2723	6.32708	1.75538
Igf2r	chr17	35	12890275	2.10573	94.2242	1.11458	4.40783			Myo1b	chr1	29	51812501	24.3309	52.8104	7.31537	11.5699
Igf2r	chr17	18	12907865	2.69813	92.1285	1.84588	10.6579			P2ry2	chr7	1	108160257	38.979	71.6468	14.7015	3.98424
Igf2r	chr17	18	12907886	2.4856	94.232	0.479426	7.97197			P2ry2	chr7	1	108160316	38.4783	71.6363	18.8354	2.9056
Igf2r	chr17	23	12898639	3.65541	89.2607	5.09374	8.54393			P2ry2	chr7	3	108146824	46.0573	67.9757	11.2818	5.39623
Igf2r	chr17	14	12910236	2.26204	91.372	2.82953	6.06799			P2ry2	chr7	3	108145989	39.6131	61.3695	7.49684	9.85391
Igf2r	chr17	27	12896333	2.4736	95.8451	3.05064	4.37361			P2ry2	chr7	3	108146819	46.5645	66.7071	9.72795	3.80777
Igf2r	chr17	36	12888239	2.75902	93.5552	0.884447	7.17326			Parvg	chr15	13	84171957	22.2222	59.7884	5.55556	6.00943
Igf2r	chr17	38	12886089	1.72528	92.9831	1.33006	4.20199			Parvg	chr15	3	84158737	24.7138	95.2381	12.739	8.24786
Igf2r	chr17	46	12878513	2.81624	92.3195	1.49781	2.8021			Parvg	chr15	13	84172414	39.961	82.381	11.2652	22.4214
Igf2r	chr17	45	12879541	4.24762	93.5706	2.06092	5.38472			Parvg	chr15	13	84171907	33.1731	65.5749	3.75493	4.37872
Igf2r	chr17	45	12879658	3.65711	92.918	1.1466	5.01991			Parvg	chr15	13	84171957	22.2222	59.7884	5.55556	6.00943
Igf2r	chr17	45	12879625	3.62349	93.4857	1.21492	5.06712			Parvg	chr15	3	84158737	24.7138	95.2381	12.739	8.24786
Igf2r	chr17	48	12876894	4.98811	92.2749	1.71166	6.76058			Parvg	chr15	13	84172414	39.961	82.381	11.2652	22.4214
										Parvg	chr15	13	84171907	33.1731	65.5749	3.75493	4.37872
										Prkab2	chr3	8	97474919	27.3593	61.5541	16.533	9.38938
										Prkab2	chr3	8	97474544	21.9273	51.3167	8.35884	12.5186
										Prkab2	chr3	8	97476637	22.4614	54.7227	8.39295	9.58203
										Prkab2	chr3	8	97474455	22.0928	50.4948	12.5065	7.72932
										Prkab2	chr3	8	97475465	21.3862	62.1008	14.0283	7.16214
										Slc16a9	chr10	6	69747852	28.0627	54.0329	9.38551	7.02363
										Slc16a9	chr10	5	69745848	30.5724	54.7917	12.5518	4.69097
										Slc16a9	chr10	6	69747607	27.5327	64.8413	13.8135	3.90279
										Slc16a9	chr10	6	69747511	29.3939	52.9293	9.85198	9.29238
										Slc4a4	chr5	7	89513740	23.3203	52.3994	5.41335	6.22217
										Slc4a4	chr5	8	89551462	25.8426	50.0624	4.41301	4.77501
										Slc4a4	chr5	17	89626748	28.786	50.6308	6.05751	6.73435
										Slc4a4	chr5	18	89628715	28.1487	56.9559	3.99692	2.41562
										Slc4a4	chr5	25	89664883	26.3003	54.5024	5.14717	6.55387
										Slc4a4	chr5	18	89628811	28.0877	53.6617	3.85552	12.6532
										Slc4a4	chr5	25	89664937	27.7253	61.9709	6.31526	3.30486
										Slc4a4	chr5	25	89666695	24.5078	53.7253	2.4292	2.36515
										Slc4a4	chr5	25	89665624	26.8887	54.1395	8.1315	5.10793
										Slc4a4	chr5	25	89665118	28.7744	58.3682	7.60424	5.50973
										Slc4a4	chr5	25	89666584	24.5226	50.2772	2.46633	9.89748
										Slc4a4	chr5	25	89665944	21.2032	51.9714	8.52982	7.31962
										Slc4a4	chr5	25	89666047	27.9183	54.2624	3.88497	5.9991
										Slc4a4	chr5	25	89666371	25.6716	52.5207	1.88675	2.93768
										Slc4a4	chr5	25	89666317	28.3172	56.8567	4.29453	1.78764
										Slc4a4	chr5	25	89668306	29.8423	50.8887	0.707018	3.95103
										Slc4a4	chr5	25	89668144	27.5499	54.917	2.67722	8.39092
										Slc4a4	chr5	7	89513740	23.3203	52.3994	5.41335	6.22217
										Slc4a4	chr5	8	89551462	25.8426	50.0624	4.41301	4.77501
										Slc4a4	chr5	17	89626748	28.786	50.6308	6.05751	6.73435
										Slc4a4	chr5	18	89628715	28.1487	56.9559	3.99692	2.41562
										Slc4a4	chr5	26	89664883	26.3003	54.5024	5.14717	6.55387
										Slc4a4	chr5	18	89628811	28.0877	53.6617	3.85552	12.6532
										Slc4a4	chr5	26	89664937	27.7253	61.9709	6.31526	3.30486
										Slc4a4	chr5	26	89666695	24.5078	53.7253	2.4292	2.36515
										Slc4a4	chr5	26	89665624	26.8887	54.1395	8.1315	5.10793
										Slc4a4	chr5	26	89665118	28.7744	58.3682	7.60424	5.50973
										Slc4a4	chr5	26	89666584	24.5226	50.2772	2.46633	9.89748
										Slc4a4	chr5	26	89665944	21.2032	51.9714	8.52982	7.31962
										Slc4a4	chr5	26	89666047	27.9183	54.2624	3.88497	5.9991
										Slc4a4	chr5	26	89666371	25.6716	52.5207	1.88675	2.93768
										Slc4a4	chr5	26	89666317	28.3172	56.8567	4.29453	1.78764
										Slc4a4	chr5	26	89668306	29.8423	50.8887	0.707018	3.95103
										Slc4a4	chr5	26	89668144	27.5499	54.917	2.67722	8.39092
										Slc4a4	chr5	7	89513740	23.3203	52.3994	5.41335	6.22217
										Slc4a4	chr5	8	89551462	25.8426	50.0624	4.41301	4.77501
										Slc4a4	chr5	17	89626748	28.786	50.6308	6.05751	6.73435
										Slc4a4	chr5	18	89628715	28.1487	56.9559	3.99692	2.41562
										Slc4a4	chr5	26	89664883	26.3003	54.5024	5.14717	6.55387
										Slc4a4	chr5	18	89628811	28.0877	53.6617	3.85552	12.6532
										Slc4a4	chr5	26	89664937	27.7253	61.9709	6.31526	3.30486
										Slc4a4	chr5	26	89666695	24.5078	53.7253	2.4292	2.36515
										Slc4a4	chr5	26	89665624	26.8887	54.1395	8.1315	5.10793
										Slc4a4	chr5	26	89665118	28.7744	58.3682	7.60424	5.50973
										Slc4a4	chr5	26	89666584	24.5226	50.2772	2.46633	9.89748
										Slc4a4	chr5	26	89665944	21.2032	51.9714	8.52982	7.31962
										Slc4a4	chr5	26	89666047	27.9183	54.2624	3.88497	5.9991
										Slc4a4	chr5	26	89666371	25.6716	52.5207	1.88675	2.93768
										Slc4a4	chr5	26	89666317	28.3172	56.8567	4.29453	1.78764
										Slc4a4	chr5	26	89668306	29.8423	50.8887	0.707018	3.95103
										Slc4a4	chr5	26	89668144	27.5499	54.917	2.67722	8.39092
										Vash1	chr12	1	88020676	27.7778	58.2407	4.81125	7.13804
										Vash1	chr12	7	88035398	17.9894	68.3321	22.2411	5.56127
										Vash1	chr12	7	88035213	26.7399	61.6402	14.6337	4.7839
										Vash1	chr12	7	88032807	46.6089	77.205	15.496	8.17372
										Vash1	chr12	7	88036437	46.558	69.3027	7.91938	4.78426
										Vash1	chr12	7	88036172	38.6696	75.0762	10.5362	4.57918
										Vash1	chr12	7	88036136	41.6667	75.4021	14.7304	5.2629

## Sheet: Table S9
Functional annotation chart: Genes up-regulated (p < 0.05, > 5.0-fold) in WAT of PWK fed HFD or control diet relative to WAT of B6 fed a control diet
Category	Term	Count	%	PValue	ENTREZ gene ID	List Total	Pop Hits	Pop Total	Fold Enrichment	Bonferroni	Benjamini	FDR
SP_PIR_KEYWORDS	glycoprotein	75	30.7377	1.00541e-09	11839, 67666, 12813, 68891, 58860, 240843, 12816, 667277, 21473, 17386, 11489, 13004, 108015, 16181, 14068, 17381, 19876, 15013, 17380, 70530, 654812, 211612, 12654, 195646, 14181, 317677, 111507, 12613, 270893, 30044, 16178, 17394, 28254, 14409, 240332, 116731, 12480, 78923, 11435, 269295, 13586, 14309, 235435, 66557, 380702, 12936, 237940, 12686, 381924, 230868, 625018, 11595, 12931, 627626, 13…	189	3600	17854	1.96803	2.58391e-07	2.58391e-07	1.3118e-06
UP_SEQ_FEATURE	glycosylation site:N-linked (GlcNAc...)	72	29.5082	4.45338e-09	11839, 68891, 58860, 240843, 12816, 667277, 21473, 17386, 11489, 13004, 108015, 16181, 14068, 17381, 19876, 15013, 17380, 70530, 654812, 211612, 12654, 195646, 317677, 111507, 12613, 270893, 30044, 16178, 17394, 28254, 14409, 240332, 116731, 12480, 78923, 11435, 269295, 13586, 14309, 235435, 66557, 380702, 12936, 237940, 12686, 381924, 230868, 625018, 11595, 12931, 627626, 13406, 320452, 13874, 2…	174	3444	16021	1.92491	2.60522e-06	2.60522e-06	6.55451e-06
SP_PIR_KEYWORDS	signal	63	25.8197	2.74555e-08	11839, 67666, 12813, 240843, 58860, 68891, 12816, 667277, 17386, 11489, 13004, 108015, 624219, 16181, 14068, 239691, 17381, 19876, 15013, 70530, 654812, 14963, 12654, 14181, 317677, 111507, 12613, 270893, 16178, 17394, 27279, 14409, 116731, 12480, 11435, 269295, 13586, 14309, 235435, 66557, 380702, 12936, 237940, 381924, 230868, 625018, 12931, 11595, 13406, 320452, 13874, 50518, 58188, 279572, 19…	189	2970	17854	2.00382	7.05603e-06	3.52802e-06	3.58222e-05
UP_SEQ_FEATURE	signal peptide	63	25.8197	4.54368e-08	11839, 67666, 12813, 240843, 58860, 68891, 12816, 667277, 17386, 11489, 13004, 108015, 624219, 16181, 14068, 239691, 17381, 19876, 15013, 70530, 654812, 14963, 12654, 14181, 317677, 111507, 12613, 270893, 16178, 17394, 27279, 14409, 116731, 12480, 11435, 269295, 13586, 14309, 235435, 66557, 380702, 12936, 237940, 381924, 230868, 625018, 12931, 11595, 13406, 320452, 13874, 50518, 58188, 279572, 19…	174	2963	16021	1.95771	2.65802e-05	1.32902e-05	6.68742e-05
SP_PIR_KEYWORDS	disulfide bond	51	20.9016	2.56419e-06	11839, 67666, 58860, 12816, 667277, 17386, 11489, 13004, 108015, 16181, 14068, 17381, 19876, 15013, 17380, 654812, 70530, 195646, 12654, 14181, 317677, 111507, 12613, 30044, 17394, 16178, 14409, 27279, 12480, 11435, 13586, 14309, 381924, 230868, 26570, 625018, 12931, 11595, 13874, 50518, 58188, 16159, 83433, 18406, 217306, 66797, 16411, 14608, 319504, 16846, 14427	189	2469	17854	1.95129	0.000658781	0.000219642	0.00334555
UP_SEQ_FEATURE	disulfide bond	49	20.082	8.10816e-06	11839, 67666, 58860, 667277, 17386, 11489, 13004, 108015, 16181, 14068, 19876, 17381, 15013, 17380, 654812, 70530, 195646, 12654, 14181, 317677, 111507, 12613, 30044, 17394, 16178, 14409, 27279, 12480, 11435, 13586, 14309, 381924, 230868, 625018, 12931, 11595, 13874, 50518, 58188, 16159, 83433, 18406, 217306, 66797, 16411, 14608, 319504, 16846, 14427	174	2379	16021	1.89645	0.00473206	0.00157985	0.011933
INTERPRO	IPR013783:Immunoglobulin-like fold	21	8.60656	1.56168e-05	18729, 83433, 217306, 67666, 18725, 70530, 14963, 230868, 381484, 320832, 111507, 11595, 16178, 21473, 70080, 13004, 319504, 12480, 19876, 58188, 630294, 15013	188	644	17763	3.081	0.00644455	0.00644455	0.0218892
INTERPRO	IPR007110:Immunoglobulin-like	19	7.78689	7.21031e-05	18729, 67666, 18725, 70530, 14963, 230868, 381484, 320832, 111507, 11595, 16178, 21473, 70080, 13004, 319504, 12480, 19876, 58188, 630294, 15013	188	604	17763	2.97218	0.0294106	0.0148151	0.101026
INTERPRO	IPR003599:Immunoglobulin subtype	13	5.32787	0.000124103	18729, 83433, 217306, 18725, 230868, 381484, 111507, 320832, 16178, 21473, 70080, 13004, 319504, 58188	188	313	17763	3.92426	0.0500842	0.0169815	0.173826
SMART	SM00409:IG	13	5.32787	0.000218046	18729, 83433, 217306, 18725, 230868, 381484, 111507, 320832, 16178, 21473, 70080, 13004, 319504, 58188	105	313	9131	3.61184	0.0185792	0.0185792	0.234875
GOTERM_CC_FAT	GO:0044421~extracellular region part	22	9.01639	0.000227339	16159, 11839, 18406, 67666, 12654, 12813, 14181, 625018, 12816, 111507, 11595, 13406, 17394, 17386, 13874, 11489, 13004, 53867, 16846, 16181, 17381, 21906	146	774	12504	2.43432	0.040536	0.040536	0.28018
SP_PIR_KEYWORDS	membrane	82	33.6066	0.000248907	100042862, 268379, 11839, 22227, 68891, 67358, 21473, 20342, 12895, 11489, 108015, 228151, 380728, 77531, 19876, 58869, 233549, 15013, 17380, 211480, 108723, 70530, 140723, 211612, 195646, 14181, 277898, 12795, 270893, 30044, 16178, 28254, 27279, 14409, 240332, 192163, 116731, 433182, 12480, 78923, 100039078, 11435, 269295, 14309, 235435, 380702, 12936, 68666, 12686, 381924, 26570, 53313, 353235,…	189	5507	17854	1.40661	0.0619736	0.0158671	0.324272
GOTERM_BP_FAT	GO:0007155~cell adhesion	17	6.96721	0.000252583	12936, 67666, 381924, 12816, 11595, 353235, 12941, 27279, 66797, 12023, 11489, 192163, 16411, 13004, 53867, 93708, 116731, 319504, 93877	143	561	13588	2.87942	0.228123	0.228123	0.39958
GOTERM_BP_FAT	GO:0022610~biological adhesion	17	6.96721	0.000257679	12936, 67666, 381924, 12816, 11595, 353235, 12941, 27279, 66797, 12023, 11489, 192163, 16411, 13004, 53867, 93708, 116731, 319504, 93877	143	562	13588	2.8743	0.232145	0.123727	0.407626
UP_SEQ_FEATURE	transmembrane region	66	27.0492	0.000350146	100042862, 268379, 11839, 22227, 67358, 21473, 12895, 11489, 108015, 228151, 19876, 58869, 15013, 233549, 17380, 211480, 70530, 140723, 211612, 195646, 277898, 270893, 30044, 16178, 28254, 14409, 27279, 240332, 116731, 12480, 78923, 100039078, 11435, 14309, 235435, 380702, 12936, 68666, 12686, 381924, 26570, 53313, 627626, 13874, 229791, 100041596, 116939, 381925, 57742, 21906, 58188, 279572, 192…	174	4113	16021	1.47749	0.185248	0.0499283	0.514112
UP_SEQ_FEATURE	metal ion-binding site:Calcium 2; via carbonyl oxygen	5	2.04918	0.000656722	17394, 17386, 237940, 17381, 53313	174	37	16021	12.4425	0.319079	0.0739821	0.962226
KEGG_PATHWAY	mmu05322:Systemic lupus erythematosus	7	2.86885	0.000721645	319186, 319176, 317677, 625018, 111507, 667277, 319185	62	103	5738	6.2897	0.063582	0.063582	0.783926
SP_PIR_KEYWORDS	Immunoglobulin domain	14	5.7377	0.000857432	16178, 83433, 217306, 67666, 13004, 70530, 319504, 12480, 230868, 19876, 111507, 58188, 12931, 11595	189	443	17854	2.98537	0.197846	0.043133	1.11296
GOTERM_MF_FAT	GO:0005509~calcium ion binding	20	8.19672	0.00118214	237940, 12936, 381924, 140723, 20191, 317677, 53313, 667277, 353235, 12941, 17394, 17386, 192163, 16411, 13004, 69306, 93708, 116731, 20203, 93877, 14068, 17381	140	840	13288	2.25986	0.31024	0.31024	1.57902
SP_PIR_KEYWORDS	transmembrane	76	31.1475	0.00118349	100042862, 268379, 11839, 22227, 20191, 67358, 21473, 12895, 11489, 108015, 75604, 228151, 380728, 19876, 58869, 15013, 233549, 17380, 211480, 70530, 14963, 140723, 211612, 195646, 277898, 270893, 30044, 16178, 28254, 27279, 14409, 240332, 192163, 116731, 12480, 78923, 100039078, 11435, 14309, 235435, 380702, 12936, 68666, 12686, 381924, 26570, 53313, 243407, 353235, 627626, 625098, 13874, 229791…	189	5237	17854	1.3709	0.262387	0.0494577	1.53318
GOTERM_BP_FAT	GO:0006955~immune response	14	5.7377	0.00131739	16159, 217306, 14963, 317677, 625018, 111507, 667277, 15061, 17858, 12480, 16181, 279572, 630294, 15013	143	471	13588	2.8244	0.741075	0.36263	2.06769
UP_SEQ_FEATURE	metal ion-binding site:Calcium 1	5	2.04918	0.00138549	17394, 17386, 237940, 17381, 53313	174	45	16021	10.2305	0.555619	0.12644	2.01991
GOTERM_CC_FAT	GO:0005576~extracellular region	34	13.9344	0.00142784	66557, 11839, 67666, 230868, 12813, 625018, 58860, 240843, 12816, 12931, 11595, 13406, 17386, 13874, 11489, 13004, 624219, 50518, 20203, 14068, 16181, 239691, 17381, 21906, 16159, 18406, 83433, 654812, 12654, 14181, 111507, 17394, 53867, 16846	146	1680	12504	1.73327	0.22899	0.121928	1.7478
INTERPRO	IPR013106:Immunoglobulin V-set	12	4.91803	0.0016842	16178, 21473, 83433, 217306, 67666, 13004, 230868, 381484, 320832, 111507, 58188, 11595	188	364	17763	3.11486	0.502345	0.160091	2.33519
INTERPRO	IPR013164:Cadherin, N-terminal	5	2.04918	0.00174115	12936, 192163, 116731, 93708, 93877, 353235, 12941	188	49	17763	9.64123	0.513961	0.134366	2.41326
INTERPRO	IPR003597:Immunoglobulin C1-set	6	2.45902	0.00183306	14963, 12480, 320832, 111507, 15013, 630294	188	83	17763	6.83017	0.532138	0.118911	2.53912
SP_PIR_KEYWORDS	Secreted	28	11.4754	0.00196572	66557, 67666, 12813, 230868, 58860, 240843, 625018, 12816, 11595, 12931, 13406, 17386, 13874, 624219, 50518, 14068, 16181, 239691, 17381, 21906, 16159, 18406, 83433, 654812, 12654, 14181, 17394, 16846	189	1420	17854	1.8627	0.39691	0.0696935	2.5346
GOTERM_MF_FAT	GO:0042165~neurotransmitter binding	6	2.45902	0.0021668	14409, 14608, 108015, 11435, 14427, 243407	140	87	13288	6.54581	0.493947	0.288626	2.87661
GOTERM_MF_FAT	GO:0030594~neurotransmitter receptor activity	6	2.45902	0.0021668	14409, 14608, 108015, 11435, 14427, 243407	140	87	13288	6.54581	0.493947	0.288626	2.87661
INTERPRO	IPR006025:Peptidase M, neutral zinc metallopeptidases, zinc-binding site	6	2.45902	0.00225545	17394, 17386, 11489, 58860, 17381, 17380	188	87	17763	6.51614	0.60734	0.125012	3.11567
SP_PIR_KEYWORDS	cell adhesion	12	4.91803	0.00236981	12936, 381924, 12816, 12941, 353235, 66797, 27279, 11489, 16411, 192163, 93708, 116731, 319504, 93877	189	380	17854	2.98312	0.456521	0.0733882	3.04823
GOTERM_CC_FAT	GO:0005578~proteinaceous extracellular matrix	11	4.5082	0.00241068	17394, 13406, 17386, 11489, 67666, 13004, 53867, 12813, 17381, 12816, 11595	146	297	12504	3.17199	0.355495	0.136209	2.9345
SMART	SM00407:IGc1	6	2.45902	0.0025011	14963, 12480, 320832, 111507, 15013, 630294	105	83	9131	6.2864	0.193752	0.102087	2.66426
INTERPRO	IPR000240:Serpin B9 and maspin	3	1.22951	0.00296063	20709, 93806, 20710	188	8	17763	35.4315	0.706982	0.142248	4.07114
UP_SEQ_FEATURE	domain:Link 1	3	1.22951	0.00311035	67666, 13004, 11595	174	8	16021	34.528	0.838361	0.229212	4.48145
UP_SEQ_FEATURE	domain:Link 2	3	1.22951	0.00311035	67666, 13004, 11595	174	8	16021	34.528	0.838361	0.229212	4.48145
UP_SEQ_FEATURE	metal ion-binding site:Calcium 2	5	2.04918	0.00311561	17394, 17386, 237940, 17381, 53313	174	56	16021	8.22096	0.838859	0.204023	4.48886
GOTERM_CC_FAT	GO:0031012~extracellular matrix	11	4.5082	0.00320506	17394, 13406, 17386, 11489, 67666, 13004, 53867, 12813, 17381, 12816, 11595	146	309	12504	3.04881	0.442481	0.135898	3.88402
GOTERM_BP_FAT	GO:0016337~cell-cell adhesion	9	3.68852	0.00335824	12936, 12023, 192163, 13004, 116731, 93708, 319504, 93877, 11595, 353235, 12941	143	236	13588	3.62368	0.96819	0.577682	5.19194
GOTERM_BP_FAT	GO:0007267~cell-cell signaling	10	4.09836	0.00341673	244310, 13874, 12889, 13004, 108015, 63993, 16846, 11435, 16181, 20418	143	290	13588	3.27659	0.970048	0.504223	5.28009
INTERPRO	IPR003006:Immunoglobulin/major histocompatibility complex, conserved site	6	2.45902	0.00377894	14963, 319504, 111507, 11595, 15013, 630294	188	98	17763	5.78474	0.791423	0.159838	5.16893
BIOCARTA	m_classicPathway:Classical Complement Pathway	3	1.22951	0.00392249	317677, 625018, 667277	10	13	1171	27.0231	0.0535365	0.0535365	2.63443
SP_PIR_KEYWORDS	metalloprotease	7	2.86885	0.00452007	17394, 17386, 11489, 76630, 58860, 17381, 17380	189	146	17854	4.52917	0.687856	0.121347	5.73957
UP_SEQ_FEATURE	topological domain:Cytoplasmic	45	18.4426	0.00455266	380702, 12936, 68666, 381924, 26570, 53313, 21473, 12895, 13874, 11489, 108015, 116939, 100041596, 228151, 19876, 279572, 58188, 17380, 19275, 211480, 83433, 217306, 70530, 195646, 100039665, 270893, 74087, 12941, 30044, 16178, 208677, 66797, 14409, 27279, 240332, 16411, 14608, 116731, 63993, 319504, 12480, 78923, 11435, 14427, 58176, 14309, 235435	174	2780	16021	1.49042	0.930705	0.256657	6.49537
SP_PIR_KEYWORDS	hydroxylation	5	2.04918	0.00462538	12813, 14068, 317677, 12816, 667277	189	64	17854	7.38013	0.696229	0.112324	5.8696
SP_PIR_KEYWORDS	calcium	17	6.96721	0.0046265	237940, 12936, 381924, 140723, 317677, 53313, 353235, 12941, 17394, 17386, 192163, 16411, 13004, 93708, 116731, 20203, 93877, 14068, 17381	189	731	17854	2.19687	0.696316	0.10268	5.87098
UP_SEQ_FEATURE	metal ion-binding site:Zinc 2; in inhibited form	3	1.22951	0.00492828	17394, 17386, 17381	174	10	16021	27.6224	0.944433	0.251001	7.01333
GOTERM_BP_FAT	GO:0045087~innate immune response	6	2.45902	0.00526564	17858, 12480, 317677, 625018, 279572, 667277	143	107	13588	5.32828	0.995535	0.594212	8.02726
UP_SEQ_FEATURE	domain:Ig-like V-type	6	2.45902	0.0053934	83433, 217306, 67666, 13004, 58188, 11595	174	104	16021	5.312	0.95773	0.249944	7.65099
GOTERM_BP_FAT	GO:0002455~humoral immune response mediated by circulating immunoglobulin	4	1.63934	0.00572656	317677, 625018, 111507, 667277	143	35	13588	10.8595	0.997224	0.568696	8.70038
GOTERM_BP_FAT	GO:0002684~positive regulation of immune system process	8	3.27869	0.00590439	16159, 13874, 108723, 12480, 317677, 625018, 667277, 15013	143	206	13588	3.69014	0.997689	0.531745	8.95885
GOTERM_MF_FAT	GO:0004222~metalloendopeptidase activity	6	2.45902	0.00688422	17394, 17386, 11489, 58860, 17381, 17380	140	114	13288	4.99549	0.885722	0.514725	8.87646
SP_PIR_KEYWORDS	extracellular matrix	8	3.27869	0.00747392	17394, 13406, 17386, 67666, 12813, 17381, 12816, 11595	189	213	17854	3.548	0.854563	0.148425	9.32435
BIOCARTA	m_compPathway:Complement Pathway	3	1.22951	0.00754151	317677, 625018, 667277	10	18	1171	19.5167	0.100558	0.0516111	5.01231
INTERPRO	IPR001818:Peptidase M10A and M12B, matrixin and adamalysin	4	1.63934	0.00794396	17394, 17386, 11489, 17381	188	39	17763	9.69067	0.963188	0.281215	10.5779
INTERPRO	IPR000538:Link	3	1.22951	0.00796694	67666, 13004, 11595	188	13	17763	21.804	0.963539	0.259957	10.6069
SP_PIR_KEYWORDS	hydrolase	27	11.0656	0.00801142	668137, 58860, 625018, 53313, 73677, 667277, 17386, 229791, 11489, 116939, 57742, 381925, 14068, 17381, 17380, 19275, 83456, 76630, 317677, 75772, 12613, 17394, 109660, 223726, 93726, 329384, 13586	189	1500	17854	1.70038	0.873464	0.147019	9.96296
SP_PIR_KEYWORDS	innate immunity	5	2.04918	0.00809335	12480, 317677, 625018, 279572, 667277	189	75	17854	6.29771	0.876121	0.138582	10.0599
UP_SEQ_FEATURE	short sequence motif:Cysteine switch	4	1.63934	0.00850408	17394, 17386, 11489, 17381	174	39	16021	9.44356	0.993236	0.340549	11.812
INTERPRO	IPR001039:MHC class I, alpha chain, alpha1 and alpha2	4	1.63934	0.00912521	14963, 12480, 15013, 630294	188	41	17763	9.21796	0.977521	0.271134	12.0589
SMART	SM00445:LINK	3	1.22951	0.00923448	67666, 13004, 11595	105	13	9131	20.0681	0.549706	0.233524	9.51996
SP_PIR_KEYWORDS	egf-like domain	8	3.27869	0.00926115	13874, 66797, 11839, 11489, 13004, 14068, 317677, 667277	189	222	17854	3.40417	0.908481	0.147356	11.4318
UP_SEQ_FEATURE	metal ion-binding site:Zinc 2; catalytic	3	1.22951	0.00968765	17394, 17386, 17381	174	14	16021	19.7303	0.996637	0.354719	13.3487
INTERPRO	IPR006209:EGF	6	2.45902	0.0114533	13874, 66797, 11839, 13004, 14068, 317677	188	128	17763	4.42894	0.991511	0.307084	14.9114
SP_PIR_KEYWORDS	sushi	4	1.63934	0.0125153	13004, 317677, 667277, 11595	189	46	17854	8.2144	0.960708	0.183147	15.1532
GOTERM_CC_FAT	GO:0042612~MHC class I protein complex	4	1.63934	0.0126038	14963, 12480, 15013, 630294	146	42	12504	8.15656	0.900587	0.369786	14.4888
GOTERM_BP_FAT	GO:0015833~peptide transport	4	1.63934	0.0129561	12889, 16846, 16181, 277898	143	47	13588	8.08689	0.999998	0.773542	18.6727
GOTERM_MF_FAT	GO:0004175~endopeptidase activity	11	4.5082	0.0129907	17394, 109660, 17386, 11489, 14068, 58860, 317677, 17381, 73677, 667277, 17380	140	421	13288	2.47995	0.983523	0.641725	16.1338
SP_PIR_KEYWORDS	immune response	7	2.86885	0.0133836	217306, 12480, 317677, 625018, 279572, 667277, 15013	189	184	17854	3.5938	0.968658	0.184288	16.1214
GOTERM_BP_FAT	GO:0048584~positive regulation of response to stimulus	7	2.86885	0.0134181	13874, 12480, 12578, 317677, 625018, 667277, 15013	143	186	13588	3.57606	0.999999	0.749594	19.274
GOTERM_MF_FAT	GO:0008237~metallopeptidase activity	7	2.86885	0.0137923	17394, 17386, 11489, 76630, 58860, 17381, 17380	140	187	13288	3.55294	0.987234	0.581964	17.0457
GOTERM_BP_FAT	GO:0050778~positive regulation of immune response	6	2.45902	0.0140405	13874, 12480, 317677, 625018, 667277, 15013	143	136	13588	4.1921	0.999999	0.73222	20.0774
INTERPRO	IPR011161:MHC class I-like antigen recognition	4	1.63934	0.0148364	14963, 12480, 15013, 630294	188	49	17763	7.71298	0.997947	0.357264	18.9038
GOTERM_BP_FAT	GO:0007274~neuromuscular synaptic transmission	3	1.22951	0.0148701	108015, 63993, 11435	143	18	13588	15.8368	1	0.721876	21.1365
INTERPRO	IPR016293:Peptidase M10A, matrix metallopeotidase	3	1.22951	0.0150981	17394, 17386, 17381	188	18	17763	15.7473	0.998161	0.342878	19.2052
UP_SEQ_FEATURE	topological domain:Extracellular	35	14.3443	0.0157916	380702, 12936, 381924, 26570, 13874, 11489, 108015, 19876, 279572, 58188, 15013, 17380, 19275, 211480, 83433, 217306, 70530, 270893, 74087, 12941, 30044, 16178, 66797, 14409, 27279, 240332, 16411, 14608, 63993, 116731, 319504, 12480, 11435, 14427, 58176, 14309, 235435	174	2174	16021	1.48234	0.99991	0.485794	20.8857
GOTERM_MF_FAT	GO:0005540~hyaluronic acid binding	3	1.22951	0.0182478	67666, 13004, 11595	140	20	13288	14.2371	0.99692	0.618556	21.9492
PIR_SUPERFAMILY	PIRSF001191:Peptidase_M10A_matrix	3	1.22951	0.0182792	17394, 17386, 17381	96	18	8136	14.125	0.847674	0.847674	18.5782
INTERPRO	IPR000436:Sushi/SCR/CCP	4	1.63934	0.0182985	13004, 317677, 667277, 11595	188	53	17763	7.13087	0.999522	0.379891	22.8086
INTERPRO	IPR002477:Peptidoglycan binding-like	3	1.22951	0.0184934	17394, 17386, 17381	188	20	17763	14.1726	0.99956	0.365289	23.0231
GOTERM_BP_FAT	GO:0006959~humoral immune response	4	1.63934	0.0188014	317677, 625018, 111507, 667277	143	54	13588	7.03859	1	0.776094	25.9795
SP_PIR_KEYWORDS	Protease	12	4.91803	0.0192167	17394, 109660, 17386, 11489, 76630, 14068, 58860, 317677, 17381, 73677, 667277, 17380	189	509	17854	2.22709	0.993172	0.241977	22.3662
INTERPRO	IPR016060:Complement control module	4	1.63934	0.0192282	13004, 317677, 667277, 11595	188	54	17763	6.99882	0.999677	0.360171	23.827
UP_SEQ_FEATURE	metal ion-binding site:Calcium 3; via carbonyl oxygen	3	1.22951	0.0212797	17394, 17386, 17381	174	21	16021	13.1535	0.999997	0.567799	27.1361
UP_SEQ_FEATURE	domain:Hemopexin-like 4	3	1.22951	0.0212797	17394, 17386, 17381	174	21	16021	13.1535	0.999997	0.567799	27.1361
UP_SEQ_FEATURE	domain:Hemopexin-like 3	3	1.22951	0.0212797	17394, 17386, 17381	174	21	16021	13.1535	0.999997	0.567799	27.1361
INTERPRO	IPR000585:Hemopexin/matrixin	3	1.22951	0.0221777	17394, 17386, 17381	188	22	17763	12.8842	0.999907	0.386565	26.9761
SMART	SM00032:CCP	4	1.63934	0.0222837	13004, 317677, 667277, 11595	105	53	9131	6.56316	0.856019	0.384006	21.5736
GOTERM_CC_FAT	GO:0042611~MHC protein complex	4	1.63934	0.0223185	14963, 12480, 15013, 630294	146	52	12504	6.58799	0.983559	0.495741	24.3109
INTERPRO	IPR002126:Cadherin	5	2.04918	0.0227504	12936, 192163, 116731, 93708, 93877, 353235, 12941	188	102	17763	4.63157	0.999927	0.378968	27.5733
UP_SEQ_FEATURE	domain:Hemopexin-like 1	3	1.22951	0.0232438	17394, 17386, 17381	174	22	16021	12.5556	0.999999	0.576789	29.2588
UP_SEQ_FEATURE	domain:Hemopexin-like 2	3	1.22951	0.0232438	17394, 17386, 17381	174	22	16021	12.5556	0.999999	0.576789	29.2588
KEGG_PATHWAY	mmu05330:Allograft rejection	4	1.63934	0.0233174	16159, 14963, 111507, 15013	62	58	5738	6.38265	0.883167	0.658192	22.6798
INTERPRO	IPR018486:Hemopexin/matrixin, conserved site	3	1.22951	0.0241241	17394, 17386, 17381	188	23	17763	12.324	0.999959	0.382095	28.9875
INTERPRO	IPR018487:Hemopexin/matrixin, repeat	3	1.22951	0.0241241	17394, 17386, 17381	188	23	17763	12.324	0.999959	0.382095	28.9875
SP_PIR_KEYWORDS	transport	26	10.6557	0.0245144	100042862, 268379, 68666, 22227, 668137, 26570, 20191, 53313, 20342, 12895, 108015, 228151, 380728, 211480, 140723, 74446, 100039665, 277898, 74087, 28254, 14409, 240332, 12889, 63993, 11435, 58176	189	1571	17854	1.5634	0.998303	0.285177	27.663
GOTERM_MF_FAT	GO:0022834~ligand-gated channel activity	5	2.04918	0.0250959	211480, 14409, 108015, 11435, 20191	140	106	13288	4.47709	0.999658	0.680212	28.9651
GOTERM_MF_FAT	GO:0015276~ligand-gated ion channel activity	5	2.04918	0.0250959	211480, 14409, 108015, 11435, 20191	140	106	13288	4.47709	0.999658	0.680212	28.9651
SMART	SM00120:HX	3	1.22951	0.0278232	17394, 17386, 17381	105	23	9131	11.3429	0.911673	0.384514	26.2345
GOTERM_BP_FAT	GO:0016064~immunoglobulin mediated immune response	4	1.63934	0.0281368	317677, 625018, 111507, 667277	143	63	13588	6.03308	1	0.876257	36.3866
SMART	SM00112:CA	5	2.04918	0.0288555	12936, 192163, 116731, 93708, 93877, 353235, 12941	105	102	9131	4.26284	0.919386	0.342743	27.0748
KEGG_PATHWAY	mmu04940:Type I diabetes mellitus	4	1.63934	0.0289135	19275, 16159, 14963, 15013	62	63	5738	5.87609	0.930742	0.589332	27.3748
SP_PIR_KEYWORDS	postsynaptic cell membrane	5	2.04918	0.0290152	244310, 14409, 108015, 77531, 11435	189	110	17854	4.29389	0.999483	0.315017	31.8986
GOTERM_BP_FAT	GO:0042035~regulation of cytokine biosynthetic process	4	1.63934	0.0293006	13874, 108723, 12480, 20203	143	64	13588	5.93881	1	0.868944	37.5834
SP_PIR_KEYWORDS	complement pathway	3	1.22951	0.0303732	317677, 625018, 667277	189	26	17854	10.8999	0.999639	0.314408	33.131
GOTERM_BP_FAT	GO:0019724~B cell mediated immunity	4	1.63934	0.0304897	317677, 625018, 111507, 667277	143	65	13588	5.84744	1	0.862433	38.7842
GOTERM_BP_FAT	GO:0019226~transmission of nerve impulse	7	2.86885	0.031367	12889, 13004, 108015, 63993, 319504, 11435, 20418	143	226	13588	2.94313	1	0.853619	39.6562
GOTERM_BP_FAT	GO:0030073~insulin secretion	3	1.22951	0.0320944	12889, 16846, 16181	143	27	13588	10.5579	1	0.843948	40.3705
GOTERM_CC_FAT	GO:0045202~synapse	9	3.68852	0.0323704	244310, 14409, 12889, 68666, 108015, 319504, 77531, 170735, 11435	146	319	12504	2.41628	0.997494	0.574953	33.3734
GOTERM_BP_FAT	GO:0042110~T cell activation	5	2.04918	0.0333427	21473, 108723, 16411, 381924, 12480	143	116	13588	4.09573	1	0.839494	41.5778
GOTERM_BP_FAT	GO:0007156~homophilic cell adhesion	5	2.04918	0.0342525	12936, 192163, 116731, 93708, 93877, 353235, 12941	143	117	13588	4.06073	1	0.832406	42.4432
PIR_SUPERFAMILY	PIRSF002270:aggrecan	2	0.819672	0.0346263	13004, 11595	96	3	8136	56.5	0.972525	0.834244	32.47
INTERPRO	IPR006026:Peptidase, metallopeptidases	3	1.22951	0.0348327	17394, 17386, 17381	188	28	17763	10.1233	1	0.486844	39.1639
GOTERM_CC_FAT	GO:0005615~extracellular space	12	4.91803	0.035447	17394, 16159, 13874, 11839, 18406, 12654, 16846, 14181, 16181, 625018, 111507, 21906	146	511	12504	2.01121	0.998596	0.560035	35.9409
GOTERM_BP_FAT	GO:0007268~synaptic transmission	6	2.45902	0.0389621	12889, 13004, 108015, 63993, 11435, 20418	143	178	13588	3.20295	1	0.856261	46.7344
GOTERM_BP_FAT	GO:0031341~regulation of cell killing	3	1.22951	0.0389784	14963, 12480, 15013	143	30	13588	9.5021	1	0.843136	46.7487
GOTERM_BP_FAT	GO:0006958~complement activation, classical pathway	3	1.22951	0.0389784	317677, 625018, 667277	143	30	13588	9.5021	1	0.843136	46.7487
GOTERM_BP_FAT	GO:0001910~regulation of leukocyte mediated cytotoxicity	3	1.22951	0.0389784	14963, 12480, 15013	143	30	13588	9.5021	1	0.843136	46.7487
SMART	SM00235:ZnMc	3	1.22951	0.0400748	17394, 17386, 17381	105	28	9131	9.31735	0.970323	0.394974	35.663
GOTERM_BP_FAT	GO:0002252~immune effector process	5	2.04918	0.0430889	317677, 625018, 111507, 667277, 15013	143	126	13588	3.77067	1	0.859545	50.2463
KEGG_PATHWAY	mmu04610:Complement and coagulation cascades	4	1.63934	0.0449823	14068, 317677, 625018, 667277	62	75	5738	4.93591	0.984828	0.649038	39.4539
GOTERM_BP_FAT	GO:0002449~lymphocyte mediated immunity	4	1.63934	0.0452106	317677, 625018, 111507, 667277	143	76	13588	5.0011	1	0.86136	51.9662
INTERPRO	IPR013032:EGF-like region, conserved site	8	3.27869	0.0461519	13874, 66797, 11839, 11489, 13004, 14068, 317677, 667277	188	310	17763	2.4383	1	0.572805	48.4365
SP_PIR_KEYWORDS	amino-acid transport	3	1.22951	0.0470479	240332, 26570, 74087	189	33	17854	8.58778	0.999996	0.430476	46.6748
GOTERM_BP_FAT	GO:0030072~peptide hormone secretion	3	1.22951	0.0489346	12889, 16846, 16181	143	34	13588	8.3842	1	0.872172	54.8511
UP_SEQ_FEATURE	metal ion-binding site:Calcium 1; via carbonyl oxygen	3	1.22951	0.0491985	17394, 17386, 237940	174	33	16021	8.37043	1	0.823789	52.409
GOTERM_MF_FAT	GO:0070011~peptidase activity, acting on L-amino acid peptides	12	4.91803	0.0514681	17394, 109660, 17386, 11489, 76630, 14068, 58860, 317677, 17381, 73677, 667277, 17380	140	603	13288	1.88884	1	0.874313	50.8852
INTERPRO	IPR008661:L6 membrane	2	0.819672	0.0515465	75604, 277203	188	5	17763	37.7936	1	0.598647	52.3773
GOTERM_BP_FAT	GO:0031214~biomineral formation	3	1.22951	0.0515533	13406, 17386, 21906	143	35	13588	8.14466	1	0.875898	56.7816
GOTERM_BP_FAT	GO:0002526~acute inflammatory response	4	1.63934	0.0528726	18406, 317677, 625018, 667277	143	81	13588	4.69239	1	0.872828	57.7247
GOTERM_BP_FAT	GO:0002790~peptide secretion	3	1.22951	0.0542211	12889, 16846, 16181	143	36	13588	7.91841	1	0.870065	58.6687
GOTERM_BP_FAT	GO:0002541~activation of plasma proteins involved in acute inflammatory response	3	1.22951	0.0542211	317677, 625018, 667277	143	36	13588	7.91841	1	0.870065	58.6687
GOTERM_BP_FAT	GO:0006956~complement activation	3	1.22951	0.0542211	317677, 625018, 667277	143	36	13588	7.91841	1	0.870065	58.6687
SP_PIR_KEYWORDS	lipid metabolism	5	2.04918	0.0557363	12895, 116939, 75772, 233549, 29859	189	136	17854	3.473	1	0.473141	52.6813
PIR_SUPERFAMILY	PIRSF001155:complement-activating serine proteases C1r/C1s/MASP	2	0.819672	0.0570486	317677, 667277	96	5	8136	33.9	0.9975	0.864282	48.0253
GOTERM_BP_FAT	GO:0002250~adaptive immune response	4	1.63934	0.0577509	317677, 625018, 111507, 667277	143	84	13588	4.52481	1	0.877851	61.047
GOTERM_BP_FAT	GO:0002460~adaptive immune response based on somatic recombination of immune receptors built from immunoglobulin superfamily domains	4	1.63934	0.0577509	317677, 625018, 111507, 667277	143	84	13588	4.52481	1	0.877851	61.047
GOTERM_BP_FAT	GO:0001817~regulation of cytokine production	5	2.04918	0.0579122	13874, 108723, 12480, 20203, 15013	143	139	13588	3.41802	1	0.869747	61.1525
GOTERM_CC_FAT	GO:0045211~postsynaptic membrane	5	2.04918	0.0588363	244310, 14409, 108015, 77531, 11435	146	126	12504	3.39856	0.999984	0.706606	52.6824
INTERPRO	IPR000742:EGF-like, type 3	6	2.45902	0.0591794	13874, 66797, 11839, 11489, 13004, 14068	188	199	17763	2.84877	1	0.635856	57.4772
KEGG_PATHWAY	mmu04640:Hematopoietic cell lineage	4	1.63934	0.0593991	16178, 12480, 111507, 17380	62	84	5738	4.40707	0.996199	0.671921	48.7059
SP_PIR_KEYWORDS	zymogen	6	2.45902	0.0596351	17394, 17386, 11489, 14068, 58860, 17381	189	199	17854	2.84821	1	0.482335	55.168
GOTERM_CC_FAT	GO:0016021~integral to membrane	77	31.5574	0.0597461	100042862, 268379, 11839, 22227, 20191, 67358, 21473, 12895, 11489, 108015, 75604, 228151, 380728, 19876, 58869, 15013, 277203, 233549, 17380, 211480, 70530, 14963, 140723, 211612, 195646, 277898, 270893, 30044, 16178, 28254, 27279, 14409, 240332, 192163, 116731, 12480, 78923, 100039078, 11435, 14309, 235435, 380702, 12936, 68666, 12686, 381924, 26570, 53313, 243407, 353235, 627626, 625098, 13874…	146	5709	12504	1.15512	0.999986	0.674117	53.2437
GOTERM_MF_FAT	GO:0042923~neuropeptide binding	3	1.22951	0.0597964	14608, 14427, 243407	140	38	13288	7.49323	1	0.883656	56.381
GOTERM_MF_FAT	GO:0008188~neuropeptide receptor activity	3	1.22951	0.0597964	14608, 14427, 243407	140	38	13288	7.49323	1	0.883656	56.381
GOTERM_BP_FAT	GO:0016053~organic acid biosynthetic process	5	2.04918	0.0604022	12035, 71275, 12686, 228151, 58869	143	141	13588	3.36954	1	0.87255	62.7483
GOTERM_BP_FAT	GO:0046394~carboxylic acid biosynthetic process	5	2.04918	0.0604022	12035, 71275, 12686, 228151, 58869	143	141	13588	3.36954	1	0.87255	62.7483
GOTERM_BP_FAT	GO:0051438~regulation of ubiquitin-protein ligase activity	2	0.819672	0.0610978	12578, 216622	143	6	13588	31.6737	1	0.867262	63.183
PIR_SUPERFAMILY	PIRSF002443:acetylcholine receptor	3	1.22951	0.0625897	14409, 108015, 11435	96	35	8136	7.26429	0.99863	0.807599	51.3283
GOTERM_BP_FAT	GO:0019882~antigen processing and presentation	4	1.63934	0.0628347	14963, 12480, 15013, 630294	143	87	13588	4.36878	1	0.866773	64.2478
UP_SEQ_FEATURE	region of interest:Nonhelical region (NC2)	2	0.819672	0.0630755	12813, 12816	174	6	16021	30.6916	1	0.879663	61.6693
INTERPRO	IPR006210:EGF-like	6	2.45902	0.0636197	13874, 66797, 11839, 13004, 14068, 240843	188	203	17763	2.79263	1	0.648899	60.2056
KEGG_PATHWAY	mmu00350:Tyrosine metabolism	3	1.22951	0.0640896	11761, 237940, 116939	62	39	5738	7.11911	0.997588	0.633799	51.4266
GOTERM_MF_FAT	GO:0008233~peptidase activity	12	4.91803	0.0655505	17394, 109660, 17386, 11489, 76630, 14068, 58860, 317677, 17381, 73677, 667277, 17380	140	629	13288	1.81077	1	0.881026	59.8393
GOTERM_CC_FAT	GO:0043005~neuron projection	7	2.86885	0.0656997	14409, 12889, 319504, 77531, 19876, 12795, 58869	146	245	12504	2.44697	0.999996	0.675148	56.7688
GOTERM_BP_FAT	GO:0002443~leukocyte mediated immunity	4	1.63934	0.0663358	317677, 625018, 111507, 667277	143	89	13588	4.27061	1	0.873719	66.307
GOTERM_CC_FAT	GO:0031224~intrinsic to membrane	79	32.377	0.0679121	100042862, 268379, 11839, 22227, 20191, 68891, 67358, 21473, 12895, 11489, 108015, 75604, 228151, 380728, 19876, 58869, 233549, 15013, 277203, 17380, 211480, 70530, 14963, 140723, 211612, 195646, 277898, 270893, 30044, 16178, 28254, 27279, 14409, 240332, 192163, 116731, 12480, 78923, 100039078, 11435, 269295, 14309, 235435, 380702, 12936, 68666, 12686, 381924, 26570, 53313, 243407, 353235, 627626…	146	5914	12504	1.14404	0.999997	0.655838	58.0153
GOTERM_BP_FAT	GO:0046879~hormone secretion	3	1.22951	0.0682533	12889, 16846, 16181	143	41	13588	6.95275	1	0.873856	67.3871
INTERPRO	IPR018000:Neurotransmitter-gated ion-channel, conserved site	3	1.22951	0.0691903	14409, 108015, 11435	188	41	17763	6.91347	1	0.666931	63.3987
GOTERM_BP_FAT	GO:0006811~ion transport	13	5.32787	0.0693479	211480, 68666, 140723, 74446, 20191, 53313, 28254, 14409, 108015, 63993, 380728, 11435, 58176	143	712	13588	1.73493	1	0.870787	67.9891
GOTERM_BP_FAT	GO:0002475~antigen processing and presentation via MHC class Ib	2	0.819672	0.0709141	12480, 15013	143	7	13588	27.1489	1	0.869665	68.8324
GOTERM_BP_FAT	GO:0050798~activated T cell proliferation	2	0.819672	0.0709141	16411, 381924	143	7	13588	27.1489	1	0.869665	68.8324
GOTERM_BP_FAT	GO:0051340~regulation of ligase activity	2	0.819672	0.0709141	12578, 216622	143	7	13588	27.1489	1	0.869665	68.8324
GOTERM_BP_FAT	GO:0009914~hormone transport	3	1.22951	0.0711896	12889, 16846, 16181	143	42	13588	6.78721	1	0.863581	68.9786
GOTERM_BP_FAT	GO:0042108~positive regulation of cytokine biosynthetic process	3	1.22951	0.0711896	13874, 108723, 12480	143	42	13588	6.78721	1	0.863581	68.9786
INTERPRO	IPR001881:EGF-like calcium-binding	4	1.63934	0.0712925	13004, 14068, 317677, 667277	188	91	17763	4.15314	1	0.664982	64.5406
GOTERM_BP_FAT	GO:0015837~amine transport	4	1.63934	0.0717514	240332, 63993, 26570, 74087	143	92	13588	4.13135	1	0.858697	69.2746
GOTERM_CC_FAT	GO:0043235~receptor complex	4	1.63934	0.0718427	21473, 16411, 381924, 11435	146	83	12504	4.12741	0.999999	0.64787	60.1486
INTERPRO	IPR006029:Neurotransmitter-gated ion-channel transmembrane region	3	1.22951	0.0721622	14409, 108015, 11435	188	42	17763	6.74886	1	0.65673	65.0032
INTERPRO	IPR007125:Histone core	3	1.22951	0.0721622	319186, 319176, 319185	188	42	17763	6.74886	1	0.65673	65.0032
INTERPRO	IPR006202:Neurotransmitter-gated ion-channel ligand-binding	3	1.22951	0.0721622	14409, 108015, 11435	188	42	17763	6.74886	1	0.65673	65.0032
INTERPRO	IPR006201:Neurotransmitter-gated ion-channel	3	1.22951	0.0721622	14409, 108015, 11435	188	42	17763	6.74886	1	0.65673	65.0032
UP_SEQ_FEATURE	metal ion-binding site:Calcium 4; via carbonyl oxygen	2	0.819672	0.0731965	17386, 17381	174	7	16021	26.3071	1	0.903713	67.332
UP_SEQ_FEATURE	short sequence motif:GXSXG	2	0.819672	0.0731965	116939, 75772	174	7	16021	26.3071	1	0.903713	67.332
UP_SEQ_FEATURE	domain:Patatin	2	0.819672	0.0731965	116939, 75772	174	7	16021	26.3071	1	0.903713	67.332
UP_SEQ_FEATURE	region of interest:Nonhelical region (NC1)	2	0.819672	0.0731965	12813, 12816	174	7	16021	26.3071	1	0.903713	67.332
GOTERM_MF_FAT	GO:0022836~gated channel activity	7	2.86885	0.0747542	211480, 14409, 108015, 140723, 380728, 11435, 20191	140	281	13288	2.36441	1	0.891158	64.8473
SP_PIR_KEYWORDS	synapse	6	2.45902	0.0751085	244310, 14409, 68666, 108015, 77531, 11435	189	213	17854	2.661	1	0.551861	63.8945
INTERPRO	IPR018097:EGF-like calcium-binding, conserved site	4	1.63934	0.0769271	13004, 14068, 317677, 667277	188	94	17763	4.0206	1	0.668673	67.4401
INTERPRO	IPR000152:EGF-type aspartate/asparagine hydroxylation conserved site	4	1.63934	0.0769271	13004, 14068, 317677, 667277	188	94	17763	4.0206	1	0.668673	67.4401
SP_PIR_KEYWORDS	nucleosome core	3	1.22951	0.078258	319186, 319176, 319185	189	44	17854	6.44084	1	0.553134	65.4661
GOTERM_BP_FAT	GO:0008343~adult feeding behavior	2	0.819672	0.0806284	50518, 16846	143	8	13588	23.7552	1	0.884	73.6152
GOTERM_BP_FAT	GO:0019432~triglyceride biosynthetic process	2	0.819672	0.0806284	116939, 233549	143	8	13588	23.7552	1	0.884	73.6152
INTERPRO	IPR002641:Patatin	2	0.819672	0.0811967	116939, 75772	188	8	17763	23.621	1	0.677267	69.4889
SMART	SM00181:EGF	6	2.45902	0.0817836	13874, 66797, 11839, 13004, 14068, 240843	105	203	9131	2.5703	0.999349	0.600369	60.1503
UP_SEQ_FEATURE	region of interest:CH1	2	0.819672	0.0832088	111507, 20418	174	8	16021	23.0187	1	0.921221	72.1584
GOTERM_MF_FAT	GO:0046873~metal ion transmembrane transporter activity	7	2.86885	0.0840302	211480, 108015, 140723, 380728, 11435, 20191, 53313	140	290	13288	2.29103	1	0.89941	69.3045
GOTERM_BP_FAT	GO:0046942~carboxylic acid transport	4	1.63934	0.085126	12895, 240332, 26570, 74087	143	99	13588	3.83923	1	0.891849	75.5883
SMART	SM00179:EGF_CA	4	1.63934	0.0851441	13004, 14068, 317677, 667277	105	91	9131	3.8225	0.999525	0.572729	61.6951
GOTERM_BP_FAT	GO:0015849~organic acid transport	4	1.63934	0.0871181	12895, 240332, 26570, 74087	143	100	13588	3.80084	1	0.891874	76.4173
GOTERM_BP_FAT	GO:0045580~regulation of T cell differentiation	3	1.22951	0.0896193	108723, 12480, 12578	143	48	13588	5.93881	1	0.893343	77.4208
PIR_SUPERFAMILY	PIRSF002497:integrin alpha with I domain	2	0.819672	0.0897194	16411, 381924	96	8	8136	21.1875	0.999931	0.853048	64.91
GOTERM_BP_FAT	GO:0001916~positive regulation of T cell mediated cytotoxicity	2	0.819672	0.0902418	12480, 15013	143	9	13588	21.1158	1	0.889551	77.6643
GOTERM_BP_FAT	GO:0007176~regulation of epidermal growth factor receptor activity	2	0.819672	0.0902418	13874, 231125	143	9	13588	21.1158	1	0.889551	77.6643
GOTERM_BP_FAT	GO:0045086~positive regulation of interleukin-2 biosynthetic process	2	0.819672	0.0902418	108723, 12480	143	9	13588	21.1158	1	0.889551	77.6643
SP_PIR_KEYWORDS	hyaluronic acid	2	0.819672	0.0908931	67666, 13004	189	9	17854	20.9924	1	0.596284	71.1575
GOTERM_MF_FAT	GO:0008146~sulfotransferase activity	3	1.22951	0.0929623	195646, 100041596, 29859	140	49	13288	5.81108	1	0.90527	73.0965
GOTERM_BP_FAT	GO:0009725~response to hormone stimulus	5	2.04918	0.0946396	17386, 11839, 14608, 50518, 16846	143	165	13588	2.87942	1	0.89613	79.3155
UP_SEQ_FEATURE	domain:Ig-like	3	1.22951	0.0947667	70530, 12480, 111507	174	48	16021	5.75467	1	0.937559	76.9007
SP_PIR_KEYWORDS	proteoglycan	3	1.22951	0.097344	67666, 13004, 11595	189	50	17854	5.66794	1	0.609377	73.7166
GOTERM_BP_FAT	GO:0006952~defense response	9	3.68852	0.0976692	18406, 17858, 12480, 317677, 625018, 279572, 667277, 244202, 15013	143	448	13588	1.9089	1	0.898741	80.3857
SP_PIR_KEYWORDS	ionic channel	7	2.86885	0.0985683	211480, 14409, 108015, 140723, 380728, 11435, 20191	189	301	17854	2.19687	1	0.601332	74.1779
GOTERM_BP_FAT	GO:0010469~regulation of receptor activity	2	0.819672	0.0997555	13874, 231125	143	10	13588	19.0042	1	0.898919	81.0923
GOTERM_MF_FAT	GO:0008158~hedgehog receptor activity	2	0.819672	0.0998487	211612, 627626	140	10	13288	18.9829	1	0.905515	75.7187

[truncated: 4 more sheets: Table S10, Table S11, Table S12, Table S13]
